# Supplementary material for: ﻿Phylogeny of the genus Loxospora s.l. (Sarrameanales, Lecanoromycetes, Ascomycota), with Chicitaea gen. nov. and five new combinations in Chicitaea and Loxospora
Source: MycoKeys. 2024 Feb 19;102:155–81. doi: 10.3897/mycokeys.102.116196 (PMC10897838; doi:10.3897/mycokeys.102.116196)
Supplement: XML Treatment for Chicitaea [file mycokeys.102.116196-treatment1.xml]

<!DOCTYPE tp:taxon-treatment
  PUBLIC "-//TaxonX//DTD Taxonomic Treatment Publishing DTD v0 20100105//EN" "tax-treatment-NSO.dtd">
<tp:taxon-treatment xmlns:tp="http://www.plazi.org/taxpub"><tp:treatment-meta><kwd-group><label>Taxon classification</label><kwd>
                <named-content content-type="kingdom">Fungi</named-content>
              </kwd><kwd>
                <named-content content-type="order">Sarrameanales</named-content>
              </kwd><kwd>
                <named-content content-type="family">Sarrameanaceae</named-content>
              </kwd></kwd-group><mixed-citation publication-type="journal"><person-group><name><surname>Ptach-Styn</surname><given-names>Łucja</given-names></name><name><surname>Guzow-Krzemińska</surname><given-names>Beata</given-names></name><name><surname>Lendemer</surname><given-names>James C.</given-names></name><name><surname>Tønsberg</surname><given-names>Tor</given-names></name><name><surname>Kukwa</surname><given-names>Martin</given-names></name></person-group><article-title>﻿Phylogeny of the genus <italic><tp:taxon-name><tp:taxon-name-part taxon-name-part-type="genus" reg="Loxospora">Loxospora</tp:taxon-name-part></tp:taxon-name></italic> s.l. (<tp:taxon-name><tp:taxon-name-part taxon-name-part-type="order">Sarrameanales</tp:taxon-name-part></tp:taxon-name>, <tp:taxon-name><tp:taxon-name-part taxon-name-part-type="class">Lecanoromycetes</tp:taxon-name-part></tp:taxon-name>, <tp:taxon-name><tp:taxon-name-part taxon-name-part-type="phylum">Ascomycota</tp:taxon-name-part></tp:taxon-name>), with <italic><tp:taxon-name><tp:taxon-name-part taxon-name-part-type="genus" reg="Chicitaea">Chicitaea</tp:taxon-name-part></tp:taxon-name></italic> gen. nov. and five new combinations in <italic><tp:taxon-name><tp:taxon-name-part taxon-name-part-type="genus" reg="Chicitaea">Chicitaea</tp:taxon-name-part></tp:taxon-name></italic> and <italic><tp:taxon-name><tp:taxon-name-part taxon-name-part-type="genus" reg="Loxospora">Loxospora</tp:taxon-name-part></tp:taxon-name></italic></article-title><source>MycoKeys</source><day>19</day><month>02</month><year>2024</year><volume>102</volume><fpage>155</fpage><lpage>181</lpage><pub-id pub-id-type="doi">10.3897/mycokeys.102.116196</pub-id></mixed-citation></tp:treatment-meta><tp:nomenclature><label>﻿</label><tp:taxon-name>
              <object-id xmlns:xlink="http://www.w3.org/1999/xlink" content-type="arpha" xlink:type="simple">9984B793-BD99-5E20-B5FF-6AF7E5385049</object-id>
              <tp:taxon-name-part taxon-name-part-type="genus" reg="Chicitaea">Chicitaea</tp:taxon-name-part>
              <object-id xmlns:xlink="http://www.w3.org/1999/xlink" content-type="mycobank" xlink:type="simple">851779</object-id>
            </tp:taxon-name><tp:taxon-authority>Guzow-Krzem., Kukwa &amp; Lendemer</tp:taxon-authority><tp:taxon-status xmlns:xlink="http://www.w3.org/1999/xlink" xlink:type="simple">gen. nov.</tp:taxon-status></tp:nomenclature><tp:treatment-sec sec-type="diagnosis" id="SECID0E5ZHK"><title>Diagnosis.</title><p>Differs from <italic><tp:taxon-name><tp:taxon-name-part taxon-name-part-type="genus" reg="Loxospora">Loxospora</tp:taxon-name-part></tp:taxon-name></italic> s.str. in the presence of 2’-<italic>O</italic>-methylperlatolic acid (vs. thamnolic acid), asci without an amyloid apical dome (vs. asci with a uniformly amyloid apical dome) and simple, broadly ellipsoid, straight or slightly bent ascospores (known only in the type species; vs. transversely septate ascospores).</p></tp:treatment-sec><tp:treatment-sec sec-type="Generic type" id="SECID0EN1HK"><title>Generic type.</title><p><italic><tp:taxon-name><tp:taxon-name-part taxon-name-part-type="genus" reg="Chicitaea">Chicitaea</tp:taxon-name-part><tp:taxon-name-part taxon-name-part-type="species" reg="lecanoriformis">lecanoriformis</tp:taxon-name-part></tp:taxon-name></italic> (Lumbsch, A.W. Archer &amp; Elix) Guzow-Krzem., Kukwa &amp; Lendemer.</p></tp:treatment-sec><tp:treatment-sec sec-type="etymology" id="SECID0E51HK"><title>Etymology.</title><p>The generic epithet honours Chicita F. Culberson (1931–2023), Senior Research Scientist at Duke University, U.S.A., for her foundational, pioneering and lifelong contributions to the fields of lichen chemistry and lichen taxonomy. In addition to establishing standardised protocols to study lichen secondary chemistry that have been routinely used by workers worldwide for more than half a century, she was an influence for generations of lichenologists with whom she generously shared her knowledge and experience.</p></tp:treatment-sec><tp:treatment-sec sec-type="description" id="SECID0ED2HK"><title>Description.</title><p>Thallus corticolous, pale grey-green to olive-grey, thin or thick, surface smooth to verrucose, sorediate, isidate or without vegetative propagules. Apothecia known in one species, lecanorine, up to 1.5 mm diam., sessile, concave. Thalline margin present, scabrid when young, later entire, dentate, persistent, often flexuose. Disc dark reddish-brown to black, epruinose. Hymenium colourless, inspersed with infrequent oil droplets. Paraphyses simple, unbranched. Hypothecium colourless or pale yellow-brown. Asci claviform to obovate, I–, KI+ slightly blue-green, damaged asci amyloid. Ascospores 6–8 per ascus, broadly ellipsoid, straight or slightly bent, with a single thin wall. Pycnidia found in one species, immersed, visible as minute black dots. Conidia bacilliform.</p></tp:treatment-sec><tp:treatment-sec sec-type="chemistry" id="SECID0EI2HK"><title>Chemistry.</title><p>2’-<italic>O</italic>-methylperlatolic acid (major) and perlatolic acid (minor or trace; reported only from <italic><tp:taxon-name><tp:taxon-name-part taxon-name-part-type="genus" reg="Chicitaea">Chicitaea</tp:taxon-name-part><tp:taxon-name-part taxon-name-part-type="species" reg="lecanoriformis">lecanoriformis</tp:taxon-name-part></tp:taxon-name></italic>). Spot tests: cortex K–, C–, KC–, P–, UV–; medulla and soralia K–, C–, KC–, P–, UV+ white.</p><p>For morphology of <italic><tp:taxon-name><tp:taxon-name-part taxon-name-part-type="genus" reg="Chicitaea">Chicitaea</tp:taxon-name-part></tp:taxon-name></italic> species, see <xref ref-type="bibr" rid="B46">Lumbsch et al. (2007)</xref>, <xref ref-type="bibr" rid="B62">Papong et al. (2009)</xref>, <xref ref-type="bibr" rid="B40">Lendemer (2013)</xref>, <xref ref-type="bibr" rid="B22">Guzow-Krzemińska et al. (2018)</xref> and Fig. <xref ref-type="fig" rid="F6">6</xref>.</p><fig id="F6" position="float" orientation="portrait"><object-id xmlns:xlink="http://www.w3.org/1999/xlink" content-type="doi" xlink:type="simple">10.3897/mycokeys.102.116196.figure6</object-id><object-id xmlns:xlink="http://www.w3.org/1999/xlink" content-type="arpha" xlink:type="simple">2B92DCB1-54CD-51A3-94CD-D63C31FB1CD0</object-id><label>Figure 6.</label><caption><p>Morphology of two species of <italic><tp:taxon-name><tp:taxon-name-part taxon-name-part-type="genus" reg="Chicitaea">Chicitaea</tp:taxon-name-part></tp:taxon-name></italic><bold>A</bold> Thallus of <italic><tp:taxon-name><tp:taxon-name-part taxon-name-part-type="genus" reg="Chicitaea">Ch.</tp:taxon-name-part><tp:taxon-name-part taxon-name-part-type="species" reg="confusa">confusa</tp:taxon-name-part></tp:taxon-name></italic> on tree trunk (taken by J. Hollinger in the field) <bold>B</bold> thallus of <italic><tp:taxon-name><tp:taxon-name-part taxon-name-part-type="genus" reg="Chicitaea">Ch.</tp:taxon-name-part><tp:taxon-name-part taxon-name-part-type="species" reg="cristinae">cristinae</tp:taxon-name-part></tp:taxon-name></italic> on tree trunk (taken by D. Kubiak in the field) <bold>C, D</bold> Thalli of <italic><tp:taxon-name><tp:taxon-name-part taxon-name-part-type="genus" reg="Chicitaea">Ch.</tp:taxon-name-part><tp:taxon-name-part taxon-name-part-type="species" reg="cristinae">cristinae</tp:taxon-name-part></tp:taxon-name></italic> showing soralia (paratypes of <italic><tp:taxon-name><tp:taxon-name-part taxon-name-part-type="genus" reg="Loxospora">L.</tp:taxon-name-part><tp:taxon-name-part taxon-name-part-type="species" reg="cristinae">cristinae</tp:taxon-name-part></tp:taxon-name></italic><bold>C</bold> UGDA L-22396 <bold>D</bold> UGDA L-20385). Scale bars: 1 mm (<bold>C, D</bold>).</p></caption><graphic xmlns:xlink="http://www.w3.org/1999/xlink" xlink:href="mycokeys-102-155-g006.jpg" position="float" orientation="portrait" xlink:type="simple" id="oo_986576.jpg"><uri content-type="original_file" xlink:type="simple">https://binary.pensoft.net/fig/986576</uri></graphic></fig></tp:treatment-sec><ref-list><ref id="B46"><mixed-citation xmlns:xlink="http://www.w3.org/1999/xlink" xlink:type="simple"><person-group><name name-style="western"><surname>Lumbsch</surname><given-names>HT</given-names></name><name name-style="western"><surname>Archer</surname><given-names>AW</given-names></name><name name-style="western"><surname>Elix</surname><given-names>JA</given-names></name></person-group> (<year>2007</year>) <article-title>A new species of <italic><tp:taxon-name><tp:taxon-name-part taxon-name-part-type="genus">Loxospora</tp:taxon-name-part></tp:taxon-name></italic> (lichenized <tp:taxon-name><tp:taxon-name-part taxon-name-part-type="phylum">Ascomycota</tp:taxon-name-part></tp:taxon-name>: <tp:taxon-name><tp:taxon-name-part taxon-name-part-type="family">Sarrameanaceae</tp:taxon-name-part></tp:taxon-name>) from Australia.</article-title><source>Lichenologist (London, England)</source><volume>39</volume>(<issue>6</issue>): <fpage>509</fpage>–<lpage>517</lpage>. <ext-link xlink:href="10.1017/S0024282907007153" ext-link-type="doi" xlink:type="simple">https://doi.org/10.1017/S0024282907007153</ext-link></mixed-citation></ref><ref id="B62"><mixed-citation xmlns:xlink="http://www.w3.org/1999/xlink" xlink:type="simple"><person-group><name name-style="western"><surname>Papong</surname><given-names>K</given-names></name><name name-style="western"><surname>Boonpragob</surname><given-names>K</given-names></name><name name-style="western"><surname>Lumbsch</surname><given-names>HT</given-names></name></person-group> (<year>2009</year>) <article-title>Additional lichen records from Thailand 1. <italic><tp:taxon-name><tp:taxon-name-part taxon-name-part-type="genus">Loxospora</tp:taxon-name-part><tp:taxon-name-part taxon-name-part-type="species">lecaniformis</tp:taxon-name-part></tp:taxon-name></italic> (<tp:taxon-name><tp:taxon-name-part taxon-name-part-type="family">Sarrameanaceae</tp:taxon-name-part></tp:taxon-name>).</article-title><source>Australasian Lichenology</source><volume>65</volume>: <fpage>50</fpage>–<lpage>51</lpage>.</mixed-citation></ref><ref id="B40"><mixed-citation xmlns:xlink="http://www.w3.org/1999/xlink" xlink:type="simple"><person-group><name name-style="western"><surname>Lendemer</surname><given-names>JC</given-names></name></person-group> (<year>2013</year>) <article-title>Two new sterile species of <italic><tp:taxon-name><tp:taxon-name-part taxon-name-part-type="genus">Loxospora</tp:taxon-name-part></tp:taxon-name></italic> (<tp:taxon-name><tp:taxon-name-part taxon-name-part-type="family">Sarrameanaceae</tp:taxon-name-part></tp:taxon-name>: Lichenized <tp:taxon-name><tp:taxon-name-part taxon-name-part-type="class">Ascomycetes</tp:taxon-name-part></tp:taxon-name>) from the Mid-Atlantic Coastal Plane.</article-title><source>Journal of the North Carolina Academy of Science</source><volume>129</volume>(<issue>3</issue>): <fpage>71</fpage>–<lpage>81</lpage>. <ext-link xlink:href="10.7572/2167-5880-129.3.71" ext-link-type="doi" xlink:type="simple">https://doi.org/10.7572/2167-5880-129.3.71</ext-link></mixed-citation></ref><ref id="B22"><mixed-citation xmlns:xlink="http://www.w3.org/1999/xlink" xlink:type="simple"><person-group><name name-style="western"><surname>Guzow-Krzemińska</surname><given-names>B</given-names></name><name name-style="western"><surname>Łubek</surname><given-names>A</given-names></name><name name-style="western"><surname>Kubiak</surname><given-names>D</given-names></name><name name-style="western"><surname>Ossowska</surname><given-names>E</given-names></name><name name-style="western"><surname>Kukwa</surname><given-names>M</given-names></name></person-group> (<year>2018</year>) <article-title>Phylogenetic approaches reveal a new sterile lichen in the genus <italic><tp:taxon-name><tp:taxon-name-part taxon-name-part-type="genus">Loxospora</tp:taxon-name-part></tp:taxon-name></italic> (<tp:taxon-name><tp:taxon-name-part taxon-name-part-type="order">Sarrameanales</tp:taxon-name-part></tp:taxon-name>, <tp:taxon-name><tp:taxon-name-part taxon-name-part-type="phylum">Ascomycota</tp:taxon-name-part></tp:taxon-name>) in Poland.</article-title><source>Phytotaxa</source><volume>348</volume>(<issue>3</issue>): <fpage>211</fpage>–<lpage>220</lpage>. <ext-link xlink:href="10.11646/phytotaxa.348.3.4" ext-link-type="doi" xlink:type="simple">https://doi.org/10.11646/phytotaxa.348.3.4</ext-link></mixed-citation></ref></ref-list></tp:taxon-treatment>
