# Supplementary material for: ﻿Phylogeny of the genus Loxospora s.l. (Sarrameanales, Lecanoromycetes, Ascomycota), with Chicitaea gen. nov. and five new combinations in Chicitaea and Loxospora
Source: MycoKeys. 2024 Feb 19;102:155–81. doi: 10.3897/mycokeys.102.116196 (PMC10897838; doi:10.3897/mycokeys.102.116196)
Supplement: XML Treatment for Chicitaea assateaguensis [file mycokeys.102.116196-treatment2.xml]

<!DOCTYPE tp:taxon-treatment
  PUBLIC "-//TaxonX//DTD Taxonomic Treatment Publishing DTD v0 20100105//EN" "tax-treatment-NSO.dtd">
<tp:taxon-treatment xmlns:tp="http://www.plazi.org/taxpub"><tp:treatment-meta><kwd-group><label>Taxon classification</label><kwd>
                <named-content content-type="kingdom">Fungi</named-content>
              </kwd><kwd>
                <named-content content-type="order">Sarrameanales</named-content>
              </kwd><kwd>
                <named-content content-type="family">Sarrameanaceae</named-content>
              </kwd></kwd-group><mixed-citation publication-type="journal"><person-group><name><surname>Ptach-Styn</surname><given-names>Łucja</given-names></name><name><surname>Guzow-Krzemińska</surname><given-names>Beata</given-names></name><name><surname>Lendemer</surname><given-names>James C.</given-names></name><name><surname>Tønsberg</surname><given-names>Tor</given-names></name><name><surname>Kukwa</surname><given-names>Martin</given-names></name></person-group><article-title>﻿Phylogeny of the genus <italic><tp:taxon-name><tp:taxon-name-part taxon-name-part-type="genus" reg="Loxospora">Loxospora</tp:taxon-name-part></tp:taxon-name></italic> s.l. (<tp:taxon-name><tp:taxon-name-part taxon-name-part-type="order">Sarrameanales</tp:taxon-name-part></tp:taxon-name>, <tp:taxon-name><tp:taxon-name-part taxon-name-part-type="class">Lecanoromycetes</tp:taxon-name-part></tp:taxon-name>, <tp:taxon-name><tp:taxon-name-part taxon-name-part-type="phylum">Ascomycota</tp:taxon-name-part></tp:taxon-name>), with <italic><tp:taxon-name><tp:taxon-name-part taxon-name-part-type="genus" reg="Chicitaea">Chicitaea</tp:taxon-name-part></tp:taxon-name></italic> gen. nov. and five new combinations in <italic><tp:taxon-name><tp:taxon-name-part taxon-name-part-type="genus" reg="Chicitaea">Chicitaea</tp:taxon-name-part></tp:taxon-name></italic> and <italic><tp:taxon-name><tp:taxon-name-part taxon-name-part-type="genus" reg="Loxospora">Loxospora</tp:taxon-name-part></tp:taxon-name></italic></article-title><source>MycoKeys</source><day>19</day><month>02</month><year>2024</year><volume>102</volume><fpage>155</fpage><lpage>181</lpage><pub-id pub-id-type="doi">10.3897/mycokeys.102.116196</pub-id></mixed-citation></tp:treatment-meta><tp:nomenclature><label>﻿</label><tp:taxon-name>
              <object-id xmlns:xlink="http://www.w3.org/1999/xlink" content-type="arpha" xlink:type="simple">D05DE1B8-7444-5AEE-BE1B-93A2B54604CB</object-id>
              <tp:taxon-name-part taxon-name-part-type="genus" reg="Chicitaea">Chicitaea</tp:taxon-name-part>
              <tp:taxon-name-part taxon-name-part-type="species" reg="assateaguensis">assateaguensis</tp:taxon-name-part>
              <object-id xmlns:xlink="http://www.w3.org/1999/xlink" content-type="mycobank" xlink:type="simple">851780</object-id>
            </tp:taxon-name><tp:taxon-authority>(Lendemer) Guzow-Krzem., Kukwa &amp; Lendemer</tp:taxon-authority><tp:taxon-status xmlns:xlink="http://www.w3.org/1999/xlink" xlink:type="simple">comb. nov.</tp:taxon-status><tp:nomenclature-citation-list><tp:nomenclature-citation><tp:taxon-name>
                  <tp:taxon-name-part taxon-name-part-type="genus" reg="Loxospora">Loxospora</tp:taxon-name-part>
                  <tp:taxon-name-part taxon-name-part-type="species" reg="assateaguensis">assateaguensis</tp:taxon-name-part>
                </tp:taxon-name><comment>Lendemer, J. North Carolina Acad. Sci. 129(3): 74 (2013). Basionym.</comment></tp:nomenclature-citation></tp:nomenclature-citation-list></tp:nomenclature></tp:taxon-treatment>
