# Supplementary material for: ﻿Phylogeny of the genus Loxospora s.l. (Sarrameanales, Lecanoromycetes, Ascomycota), with Chicitaea gen. nov. and five new combinations in Chicitaea and Loxospora
Source: MycoKeys. 2024 Feb 19;102:155–81. doi: 10.3897/mycokeys.102.116196 (PMC10897838; doi:10.3897/mycokeys.102.116196)
Supplement: XML Treatment for Loxospora [file mycokeys.102.116196-treatment6.xml]

<!DOCTYPE tp:taxon-treatment
  PUBLIC "-//TaxonX//DTD Taxonomic Treatment Publishing DTD v0 20100105//EN" "tax-treatment-NSO.dtd">
<tp:taxon-treatment xmlns:tp="http://www.plazi.org/taxpub"><tp:treatment-meta><kwd-group><label>Taxon classification</label><kwd>
                <named-content content-type="kingdom">Fungi</named-content>
              </kwd><kwd>
                <named-content content-type="order">Sarrameanales</named-content>
              </kwd><kwd>
                <named-content content-type="family">Sarrameanaceae</named-content>
              </kwd></kwd-group><mixed-citation publication-type="journal"><person-group><name><surname>Ptach-Styn</surname><given-names>Łucja</given-names></name><name><surname>Guzow-Krzemińska</surname><given-names>Beata</given-names></name><name><surname>Lendemer</surname><given-names>James C.</given-names></name><name><surname>Tønsberg</surname><given-names>Tor</given-names></name><name><surname>Kukwa</surname><given-names>Martin</given-names></name></person-group><article-title>﻿Phylogeny of the genus <italic><tp:taxon-name><tp:taxon-name-part taxon-name-part-type="genus" reg="Loxospora">Loxospora</tp:taxon-name-part></tp:taxon-name></italic> s.l. (<tp:taxon-name><tp:taxon-name-part taxon-name-part-type="order">Sarrameanales</tp:taxon-name-part></tp:taxon-name>, <tp:taxon-name><tp:taxon-name-part taxon-name-part-type="class">Lecanoromycetes</tp:taxon-name-part></tp:taxon-name>, <tp:taxon-name><tp:taxon-name-part taxon-name-part-type="phylum">Ascomycota</tp:taxon-name-part></tp:taxon-name>), with <italic><tp:taxon-name><tp:taxon-name-part taxon-name-part-type="genus" reg="Chicitaea">Chicitaea</tp:taxon-name-part></tp:taxon-name></italic> gen. nov. and five new combinations in <italic><tp:taxon-name><tp:taxon-name-part taxon-name-part-type="genus" reg="Chicitaea">Chicitaea</tp:taxon-name-part></tp:taxon-name></italic> and <italic><tp:taxon-name><tp:taxon-name-part taxon-name-part-type="genus" reg="Loxospora">Loxospora</tp:taxon-name-part></tp:taxon-name></italic></article-title><source>MycoKeys</source><day>19</day><month>02</month><year>2024</year><volume>102</volume><fpage>155</fpage><lpage>181</lpage><pub-id pub-id-type="doi">10.3897/mycokeys.102.116196</pub-id></mixed-citation></tp:treatment-meta><tp:nomenclature><label>﻿</label><tp:taxon-name>
              <object-id xmlns:xlink="http://www.w3.org/1999/xlink" content-type="arpha" xlink:type="simple">43353D09-7EF9-501B-AEBD-F1378F3D9546</object-id>
              <tp:taxon-name-part taxon-name-part-type="genus" reg="Loxospora">Loxospora</tp:taxon-name-part>
            </tp:taxon-name><tp:taxon-authority>A. Massal.</tp:taxon-authority><tp:nomenclature-citation-list><tp:nomenclature-citation><tp:taxon-name>
                  <tp:taxon-name-part taxon-name-part-type="genus" reg="Loxospora"/>
                </tp:taxon-name><comment>Ric. Auton. Lich. Crost.: 137 (1852). </comment></tp:nomenclature-citation></tp:nomenclature-citation-list></tp:nomenclature><tp:treatment-sec sec-type="notes" id="SECID0EGHAM"><title>Notes.</title><p>Three species, <italic><tp:taxon-name><tp:taxon-name-part taxon-name-part-type="genus" reg="Loxospora">L.</tp:taxon-name-part><tp:taxon-name-part taxon-name-part-type="species" reg="cyamidia">cyamidia</tp:taxon-name-part></tp:taxon-name></italic> (Stirt.) Kantvilas, <italic><tp:taxon-name><tp:taxon-name-part taxon-name-part-type="genus" reg="Loxospora">L.</tp:taxon-name-part><tp:taxon-name-part taxon-name-part-type="species" reg="septata">septata</tp:taxon-name-part></tp:taxon-name></italic> (Sipman &amp; Aptroot) Kantvilas and <italic><tp:taxon-name><tp:taxon-name-part taxon-name-part-type="genus" reg="Loxospora">L.</tp:taxon-name-part><tp:taxon-name-part taxon-name-part-type="species" reg="solenospora">solenospora</tp:taxon-name-part></tp:taxon-name></italic> (Müll. Arg.) Kantvilas (syn. <italic><tp:taxon-name><tp:taxon-name-part taxon-name-part-type="genus" reg="Sarrameana">Sarrameana</tp:taxon-name-part><tp:taxon-name-part taxon-name-part-type="species" reg="tasmanica">tasmanica</tp:taxon-name-part></tp:taxon-name></italic> Vězda &amp; Kantvilas), from the Southern Hemisphere have not been sequenced so far. However, they have ascospores similar in shape to other <italic><tp:taxon-name><tp:taxon-name-part taxon-name-part-type="genus" reg="Loxospora">Loxospora</tp:taxon-name-part></tp:taxon-name></italic> spp. (although, in <italic><tp:taxon-name><tp:taxon-name-part taxon-name-part-type="genus" reg="Loxospora">L.</tp:taxon-name-part><tp:taxon-name-part taxon-name-part-type="species" reg="cyamidia">cyamidia</tp:taxon-name-part></tp:taxon-name></italic> and <italic><tp:taxon-name><tp:taxon-name-part taxon-name-part-type="genus" reg="Loxospora">L.</tp:taxon-name-part><tp:taxon-name-part taxon-name-part-type="species" reg="solenospora">solenospora</tp:taxon-name-part></tp:taxon-name></italic>, they are rarely septate), asci with an amyloid apical dome and contain thamnolic acid (although <italic><tp:taxon-name><tp:taxon-name-part taxon-name-part-type="genus" reg="Loxospora">L.</tp:taxon-name-part><tp:taxon-name-part taxon-name-part-type="species" reg="solenospora">solenospora</tp:taxon-name-part></tp:taxon-name></italic> may sometimes contain additionally gyrophoric acid or only the latter substance) (<xref ref-type="bibr" rid="B32">Kantvilas 2000</xref>, <xref ref-type="bibr" rid="B33">2004</xref>). Given the morphological and chemical similarities to the type species <italic><tp:taxon-name><tp:taxon-name-part taxon-name-part-type="genus" reg="Loxospora">L.</tp:taxon-name-part><tp:taxon-name-part taxon-name-part-type="species" reg="elatina">elatina</tp:taxon-name-part></tp:taxon-name></italic> and other members of <italic><tp:taxon-name><tp:taxon-name-part taxon-name-part-type="genus" reg="Loxospora">Loxospora</tp:taxon-name-part></tp:taxon-name></italic> s.str., they are treated here as belonging to this genus. <italic><tp:taxon-name><tp:taxon-name-part taxon-name-part-type="genus" reg="Loxospora">Loxospora</tp:taxon-name-part><tp:taxon-name-part taxon-name-part-type="species" reg="isidiata">isidiata</tp:taxon-name-part></tp:taxon-name></italic> Kalb (described from the Philippines) and <italic><tp:taxon-name><tp:taxon-name-part taxon-name-part-type="genus" reg="Loxospora">L.</tp:taxon-name-part><tp:taxon-name-part taxon-name-part-type="species" reg="ochrophaeoides">ochrophaeoides</tp:taxon-name-part></tp:taxon-name></italic> Kalb &amp; Hafellner (described from Madeira), introduced by <xref ref-type="bibr" rid="B30">Kalb and Hafellner (1992)</xref> and <italic><tp:taxon-name><tp:taxon-name-part taxon-name-part-type="genus" reg="Loxospora">L.</tp:taxon-name-part><tp:taxon-name-part taxon-name-part-type="species" reg="glaucomiza">glaucomiza</tp:taxon-name-part></tp:taxon-name></italic> (Nyl.) Kalb &amp; Staiger (described from Japan) treated by <xref ref-type="bibr" rid="B69">Staiger and Kalb (1995)</xref> are also treated as belonging to <italic><tp:taxon-name><tp:taxon-name-part taxon-name-part-type="genus" reg="Loxospora">Loxospora</tp:taxon-name-part></tp:taxon-name></italic> s.str. due to the production of thamnolic acid.</p><p>The name <italic><tp:taxon-name><tp:taxon-name-part taxon-name-part-type="genus" reg="Loxospora">Loxospora</tp:taxon-name-part><tp:taxon-name-part taxon-name-part-type="species" reg="pustulata">pustulata</tp:taxon-name-part></tp:taxon-name></italic> (Brodo &amp; W.L. Culb.) Egan was applied to a common and widespread pustulose-sorediate crustose species with thamnolic acid that occurs throughout eastern North America (<xref ref-type="bibr" rid="B4">Brodo and Culberson 1986</xref>; <xref ref-type="bibr" rid="B43">Lendemer and Noell 2018</xref>). The discovery of fertile material led to its being transferred to the genus <italic><tp:taxon-name><tp:taxon-name-part taxon-name-part-type="genus" reg="Lepra">Lepra</tp:taxon-name-part></tp:taxon-name></italic> Scop. as <italic><tp:taxon-name><tp:taxon-name-part taxon-name-part-type="genus" reg="Loxospora">L.</tp:taxon-name-part><tp:taxon-name-part taxon-name-part-type="species" reg="pustulata">pustulata</tp:taxon-name-part></tp:taxon-name></italic> (Brodo &amp; W.L. Culb.) Lendemer &amp; R.C. Harris (<xref ref-type="bibr" rid="B42">Lendemer and Harris 2017</xref>).</p></tp:treatment-sec><ref-list><ref id="B32"><mixed-citation xmlns:xlink="http://www.w3.org/1999/xlink" xlink:type="simple"><person-group><name name-style="western"><surname>Kantvilas</surname><given-names>G</given-names></name></person-group> (<year>2000</year>) <article-title>Additions from the Southern Hemisphere to the lichen genus <italic><tp:taxon-name><tp:taxon-name-part taxon-name-part-type="genus">Loxospora</tp:taxon-name-part></tp:taxon-name></italic>.</article-title><source>Herzogia</source><volume>14</volume>: <fpage>35</fpage>–<lpage>38</lpage>. <ext-link xlink:href="10.1127/herzogia/14/2000/35" ext-link-type="doi" xlink:type="simple">https://doi.org/10.1127/herzogia/14/2000/35</ext-link></mixed-citation></ref><ref id="B33"><mixed-citation xmlns:xlink="http://www.w3.org/1999/xlink" xlink:type="simple"><person-group><name name-style="western"><surname>Kantvilas</surname><given-names>G</given-names></name></person-group> (<year>2004</year>) <article-title><tp:taxon-name><tp:taxon-name-part taxon-name-part-type="family">Sarrameanaceae</tp:taxon-name-part></tp:taxon-name>.</article-title> In: <person-group><name name-style="western"><surname>McCarthy</surname><given-names>PM</given-names></name><name name-style="western"><surname>Mallett</surname><given-names>K</given-names></name></person-group> (<role>Eds</role>) <issue-title>Flora of Australia.</issue-title><source>Volume 56A, Lichens 4. CSIRO Publishing, Melbourne</source>, <fpage>74</fpage>–<lpage>77</lpage>.</mixed-citation></ref><ref id="B30"><mixed-citation xmlns:xlink="http://www.w3.org/1999/xlink" xlink:type="simple"><person-group><name name-style="western"><surname>Kalb</surname><given-names>K</given-names></name><name name-style="western"><surname>Hafellner</surname><given-names>J</given-names></name></person-group> (<year>1992</year>) <article-title>Bemerkenswerte Flechten und lichenicole Pilze von der Insel Madeira.</article-title><source>Herzogia</source><volume>9</volume>: <fpage>45</fpage>–<lpage>102</lpage>. <ext-link xlink:href="10.1127/herzogia/9/1992/45" ext-link-type="doi" xlink:type="simple">https://doi.org/10.1127/herzogia/9/1992/45</ext-link></mixed-citation></ref><ref id="B69"><mixed-citation xmlns:xlink="http://www.w3.org/1999/xlink" xlink:type="simple"><person-group><name name-style="western"><surname>Staiger</surname><given-names>B</given-names></name><name name-style="western"><surname>Kalb</surname><given-names>K</given-names></name></person-group> (<year>1995</year>) <article-title><italic><tp:taxon-name><tp:taxon-name-part taxon-name-part-type="genus">Haematomma</tp:taxon-name-part></tp:taxon-name></italic>-studien. I. Die Flechtengattung <italic><tp:taxon-name><tp:taxon-name-part taxon-name-part-type="genus">Haematomma</tp:taxon-name-part></tp:taxon-name></italic>.</article-title><source>Bibliotheca Lichenologica</source><volume>59</volume>: <fpage>1</fpage>–<lpage>198</lpage>.</mixed-citation></ref><ref id="B4"><mixed-citation xmlns:xlink="http://www.w3.org/1999/xlink" xlink:type="simple"><person-group><name name-style="western"><surname>Brodo</surname><given-names>IM</given-names></name><name name-style="western"><surname>Culberson</surname><given-names>WL</given-names></name></person-group> (<year>1986</year>) <article-title><italic><tp:taxon-name><tp:taxon-name-part taxon-name-part-type="genus">Haematomma</tp:taxon-name-part><tp:taxon-name-part taxon-name-part-type="species">pustulatum</tp:taxon-name-part></tp:taxon-name></italic>, sp. nov. (<tp:taxon-name><tp:taxon-name-part taxon-name-part-type="phylum">Ascomycotina</tp:taxon-name-part></tp:taxon-name>, <tp:taxon-name><tp:taxon-name-part taxon-name-part-type="family">Haematommataceae</tp:taxon-name-part></tp:taxon-name>): A common, widespread, sterile lichen of eastern North America.</article-title><source>The Bryologist</source><volume>89</volume>(<issue>3</issue>): <fpage>203</fpage>–<lpage>205</lpage>. <ext-link xlink:href="10.2307/3243284" ext-link-type="doi" xlink:type="simple">https://doi.org/10.2307/3243284</ext-link></mixed-citation></ref><ref id="B43"><mixed-citation xmlns:xlink="http://www.w3.org/1999/xlink" xlink:type="simple"><person-group><name name-style="western"><surname>Lendemer</surname><given-names>JC</given-names></name><name name-style="western"><surname>Noell</surname><given-names>N</given-names></name></person-group> (<year>2018</year>) <article-title>Delmarva Lichens: An illustrated manual.</article-title><source>Memoirs of the Torrey Botanical Society</source><volume>28</volume>: <fpage>1</fpage>–<lpage>386</lpage>.</mixed-citation></ref><ref id="B42"><mixed-citation xmlns:xlink="http://www.w3.org/1999/xlink" xlink:type="simple"><person-group><name name-style="western"><surname>Lendemer</surname><given-names>JC</given-names></name><name name-style="western"><surname>Harris</surname><given-names>RC</given-names></name></person-group> (<year>2017</year>) <article-title>Nomenclatural changes for North American members of the <italic><tp:taxon-name><tp:taxon-name-part taxon-name-part-type="genus">Variolaria</tp:taxon-name-part></tp:taxon-name></italic>-group necessitated by the recognition of <italic><tp:taxon-name><tp:taxon-name-part taxon-name-part-type="genus">Lepra</tp:taxon-name-part></tp:taxon-name></italic> (<tp:taxon-name><tp:taxon-name-part taxon-name-part-type="order">Pertusariales</tp:taxon-name-part></tp:taxon-name>).</article-title><source>The Bryologist</source><volume>120</volume>(<issue>2</issue>): <fpage>182</fpage>–<lpage>189</lpage>. <ext-link xlink:href="10.1639/0007-2745-120.2.182" ext-link-type="doi" xlink:type="simple">https://doi.org/10.1639/0007-2745-120.2.182</ext-link></mixed-citation></ref></ref-list></tp:taxon-treatment>
