# Supplementary material for: ﻿Phylogeny of the genus Loxospora s.l. (Sarrameanales, Lecanoromycetes, Ascomycota), with Chicitaea gen. nov. and five new combinations in Chicitaea and Loxospora
Source: MycoKeys. 2024 Feb 19;102:155–81. doi: 10.3897/mycokeys.102.116196 (PMC10897838; doi:10.3897/mycokeys.102.116196)
Supplement: XML Treatment for Loxospora chloropolia [file mycokeys.102.116196-treatment7.xml]

<!DOCTYPE tp:taxon-treatment
  PUBLIC "-//TaxonX//DTD Taxonomic Treatment Publishing DTD v0 20100105//EN" "tax-treatment-NSO.dtd">
<tp:taxon-treatment xmlns:tp="http://www.plazi.org/taxpub"><tp:treatment-meta><kwd-group><label>Taxon classification</label><kwd>
                <named-content content-type="kingdom">Fungi</named-content>
              </kwd><kwd>
                <named-content content-type="order">Sarrameanales</named-content>
              </kwd><kwd>
                <named-content content-type="family">Sarrameanaceae</named-content>
              </kwd></kwd-group><mixed-citation publication-type="journal"><person-group><name><surname>Ptach-Styn</surname><given-names>Łucja</given-names></name><name><surname>Guzow-Krzemińska</surname><given-names>Beata</given-names></name><name><surname>Lendemer</surname><given-names>James C.</given-names></name><name><surname>Tønsberg</surname><given-names>Tor</given-names></name><name><surname>Kukwa</surname><given-names>Martin</given-names></name></person-group><article-title>﻿Phylogeny of the genus <italic><tp:taxon-name><tp:taxon-name-part taxon-name-part-type="genus" reg="Loxospora">Loxospora</tp:taxon-name-part></tp:taxon-name></italic> s.l. (<tp:taxon-name><tp:taxon-name-part taxon-name-part-type="order">Sarrameanales</tp:taxon-name-part></tp:taxon-name>, <tp:taxon-name><tp:taxon-name-part taxon-name-part-type="class">Lecanoromycetes</tp:taxon-name-part></tp:taxon-name>, <tp:taxon-name><tp:taxon-name-part taxon-name-part-type="phylum">Ascomycota</tp:taxon-name-part></tp:taxon-name>), with <italic><tp:taxon-name><tp:taxon-name-part taxon-name-part-type="genus" reg="Chicitaea">Chicitaea</tp:taxon-name-part></tp:taxon-name></italic> gen. nov. and five new combinations in <italic><tp:taxon-name><tp:taxon-name-part taxon-name-part-type="genus" reg="Chicitaea">Chicitaea</tp:taxon-name-part></tp:taxon-name></italic> and <italic><tp:taxon-name><tp:taxon-name-part taxon-name-part-type="genus" reg="Loxospora">Loxospora</tp:taxon-name-part></tp:taxon-name></italic></article-title><source>MycoKeys</source><day>19</day><month>02</month><year>2024</year><volume>102</volume><fpage>155</fpage><lpage>181</lpage><pub-id pub-id-type="doi">10.3897/mycokeys.102.116196</pub-id></mixed-citation></tp:treatment-meta><tp:nomenclature><label>﻿</label><tp:taxon-name>
              <object-id xmlns:xlink="http://www.w3.org/1999/xlink" content-type="arpha" xlink:type="simple">1565BEC5-3C3B-51F0-A73C-950B0349D773</object-id>
              <tp:taxon-name-part taxon-name-part-type="genus" reg="Loxospora">Loxospora</tp:taxon-name-part>
              <tp:taxon-name-part taxon-name-part-type="species" reg="chloropolia">chloropolia</tp:taxon-name-part>
              <object-id xmlns:xlink="http://www.w3.org/1999/xlink" content-type="mycobank" xlink:type="simple">851745</object-id>
            </tp:taxon-name><tp:taxon-authority>(Erichsen) Ptach-Styn, Guzow-Krzem., Tønsberg &amp; Kukwa</tp:taxon-authority><tp:taxon-status xmlns:xlink="http://www.w3.org/1999/xlink" xlink:type="simple">comb. nov.</tp:taxon-status><xref ref-type="fig" rid="F7">Fig. 7</xref><tp:nomenclature-citation-list><tp:nomenclature-citation><tp:taxon-name>
                  <tp:taxon-name-part taxon-name-part-type="genus" reg="Pertusaria">Pertusaria</tp:taxon-name-part>
                  <tp:taxon-name-part taxon-name-part-type="species" reg="chloropolia">chloropolia</tp:taxon-name-part>
                </tp:taxon-name><comment>Erichsen, in Zahlbr., Rabenh. Krypt.-Fl. Ed. 2, 9(5[1]): 645 (1935[1936]). Basionym. Type. [Switzerland. Jura Mts:] Mont de Baulmes, 1100 m elev., [on <tp:taxon-name><tp:taxon-name-part taxon-name-part-type="genus" reg="Abies">Abies</tp:taxon-name-part></tp:taxon-name>] 1934, Meylan (lectotype: HBG!, selected here; MycoBank No: MBT <ext-link xmlns:xlink="http://www.w3.org/1999/xlink" xlink:href="http://www.mycobank.org/MycoTaxo.aspx?Link=T&amp;Rec=10017691" ext-link-type="uri" xlink:type="simple">10017691</ext-link>).</comment></tp:nomenclature-citation><tp:nomenclature-citation><tp:taxon-name>
                  <tp:taxon-name-part taxon-name-part-type="genus" reg="Pertusaria">Pertusaria</tp:taxon-name-part>
                  <tp:taxon-name-part taxon-name-part-type="species" reg="chloropolia">chloropolia</tp:taxon-name-part>
                  <tp:taxon-name-part taxon-name-part-type="infraspecific-rank">f.</tp:taxon-name-part>
                  <tp:taxon-name-part taxon-name-part-type="form" reg="cana">cana</tp:taxon-name-part>
                </tp:taxon-name><comment>Erichsen, in Zahlbr., Rabenh. Krypt.-Fl. Ed. 2, 9(5[1]): 646 (1935[1936]). Syn. nov. Type. [Ukraine. Carpathians:] Lopušanka, 500 m elev., [corticolous] 1931, Nádvorník (lectotype: HBG!, selected here; MycoBank No: MBT <ext-link xmlns:xlink="http://www.w3.org/1999/xlink" xlink:href="http://www.mycobank.org/MycoTaxo.aspx?Link=T&amp;Rec=10017692" ext-link-type="uri" xlink:type="simple">10017692</ext-link>).</comment></tp:nomenclature-citation></tp:nomenclature-citation-list></tp:nomenclature><tp:treatment-sec sec-type="Typifications" id="SECID0EVQAM"><title>Typifications.</title><p>The type specimen of <italic><tp:taxon-name><tp:taxon-name-part taxon-name-part-type="genus" reg="Pertusaria">Pertusaria</tp:taxon-name-part><tp:taxon-name-part taxon-name-part-type="species" reg="chloropolia">chloropolia</tp:taxon-name-part></tp:taxon-name></italic> consists of thin, continuous thallus with discrete soralia forming from flat parts of thalli or from slightly convex areoles and contains thamnolic acid (detected by I. M. Brodo). In the type specimen of <tp:taxon-name><tp:taxon-name-part taxon-name-part-type="genus" reg="Pertusaria">P.</tp:taxon-name-part><tp:taxon-name-part taxon-name-part-type="species" reg="chloropolia">chloropolia</tp:taxon-name-part><tp:taxon-name-part taxon-name-part-type="infraspecific-rank">f.</tp:taxon-name-part><tp:taxon-name-part taxon-name-part-type="form" reg="cana">cana</tp:taxon-name-part></tp:taxon-name>, soralia are partly damaged, but, similarly to the type of <italic><tp:taxon-name><tp:taxon-name-part taxon-name-part-type="genus" reg="Pertusaria">P.</tp:taxon-name-part><tp:taxon-name-part taxon-name-part-type="species" reg="chloropolia">chloropolia</tp:taxon-name-part></tp:taxon-name></italic>, the type consists of thin, continuous thallus with discrete soralia and contains thamnolic acid (detected by I. M. Brodo). In the protologue of <tp:taxon-name><tp:taxon-name-part taxon-name-part-type="genus" reg="Pertusaria">P.</tp:taxon-name-part><tp:taxon-name-part taxon-name-part-type="species" reg="chloropolia">chloropolia</tp:taxon-name-part><tp:taxon-name-part taxon-name-part-type="infraspecific-rank">f.</tp:taxon-name-part><tp:taxon-name-part taxon-name-part-type="form" reg="cana">cana</tp:taxon-name-part></tp:taxon-name>, the type locality was cited as ‘Tschechoslowakei: Karpathoruβland, Lopusanka’ (<xref ref-type="bibr" rid="B13">Erichsen 1935</xref>), but to our knowledge, it is now located in western Ukraine. The name ‘Lopusanka’ is a spelling error as, on the label, it is ‘Lopušanka’.</p><fig id="F7" position="float" orientation="portrait"><object-id xmlns:xlink="http://www.w3.org/1999/xlink" content-type="doi" xlink:type="simple">10.3897/mycokeys.102.116196.figure7</object-id><object-id xmlns:xlink="http://www.w3.org/1999/xlink" content-type="arpha" xlink:type="simple">E0BA2688-640C-5AA3-9FFB-D43C8A231AB7</object-id><label>Figure 7.</label><caption><p>Morphology of <italic><tp:taxon-name><tp:taxon-name-part taxon-name-part-type="genus" reg="Loxospora">Loxospora</tp:taxon-name-part><tp:taxon-name-part taxon-name-part-type="species" reg="chloropolia">chloropolia</tp:taxon-name-part></tp:taxon-name></italic> (for details of specimens, see Table <xref ref-type="table" rid="T1">1</xref>, Suppl. material <xref ref-type="supplementary-material" rid="S3">3</xref>) <bold>A−C</bold> smooth to folded thalli with mostly discrete soralia (<bold>A</bold> UGDA L-60095 <bold>B</bold> UGDA L-31983 <bold>C</bold> UGDA L-54253) <bold>D, E</bold> thalli with folded to areolate areas (<bold>D</bold> UGDA L-60093 <bold>E</bold> UGDA L-60096) <bold>F</bold> apothecia with sorediate margins (Ellis L456, E 01043201). Scale bars: 1 mm.</p></caption><graphic xmlns:xlink="http://www.w3.org/1999/xlink" xlink:href="mycokeys-102-155-g007.jpg" position="float" orientation="portrait" xlink:type="simple" id="oo_986577.jpg"><uri content-type="original_file" xlink:type="simple">https://binary.pensoft.net/fig/986577</uri></graphic></fig><p><xref ref-type="bibr" rid="B13">Erichsen (1935)</xref> cited only one locality for both names. However, the lectotypes are selected, because it is not known if, at the time of describing both taxa, C. F. E. Erichsen used only one element upon which the validating descriptions were based (Art. 9.3; <xref ref-type="bibr" rid="B75">Turland et al. (2018)</xref>; see also <xref ref-type="bibr" rid="B52">McNeill (2014)</xref>).</p></tp:treatment-sec><tp:treatment-sec sec-type="description" id="SECID0EBVAM"><title>Description.</title><p>Thallus crustose, grey, matt or more often shiny, thin, continuous, slightly folded, cracked to cracked areolate. Areoles flat or rarely convex, not constricted at the base. Soralia whitish to greenish-grey, flat or more often convex, rounded or irregular, mostly discrete and separated, bursting from flat parts of thallus or from areoles, sometimes crowded and the neighbouring soralia more or less fused, but still the boundaries often visible between them or, very rarely, soralia fused into irregular patches in older parts of thallus. Soredia up to 50 µm in diam., often in consoredia up to 100 µm wide. Apothecia very rare, single, up to 1.2 mm in diam. Thalline margin present, esorediate or partly to completely sorediate. Excipulum proporium not evident. Disc reddish-brown, thinly white pruinose. Hymenium up to 100 µm high. Epihymenium straw-brown (K+ pale reddish-brown), with dense granules dissolving in K. Paraphyses not capitate, sometimes anastomosing. Asci 8-spored, with uniformly KI+ blue apical dome. Ascospores 0–3(–5)-septate, spiralled in asci, hyaline, fusiform, curved, 35–48 × 5–7 µm. Pycnidia not known. Photobiont chlorococcoid, cells up to 12 µm in diam.</p></tp:treatment-sec><tp:treatment-sec sec-type="chemistry" id="SECID0ENVAM"><title>Chemistry.</title><p>Thamnolic acid (major), elatinic acid (minor, trace or absent) and squamatic acid (trace or absent). Spot tests: cortex, apothecial section, soralia and medulla K+ lemon-yellow, Pd+ yellow to orange, UV–.</p></tp:treatment-sec><tp:treatment-sec sec-type="notes" id="SECID0EWVAM"><title>Notes.</title><p><italic><tp:taxon-name><tp:taxon-name-part taxon-name-part-type="genus" reg="Loxospora">Loxospora</tp:taxon-name-part><tp:taxon-name-part taxon-name-part-type="species" reg="chloropolia">chloropolia</tp:taxon-name-part></tp:taxon-name></italic> differs from <italic><tp:taxon-name><tp:taxon-name-part taxon-name-part-type="genus" reg="Loxospora">L.</tp:taxon-name-part><tp:taxon-name-part taxon-name-part-type="species" reg="elatina">elatina</tp:taxon-name-part></tp:taxon-name></italic> in having a thin, continuous to cracked-areolate thallus with mostly regular soralia, which are discrete at least in young parts of thalli (Fig. <xref ref-type="fig" rid="F7">7</xref>). Areoles in the central parts of larger thalli may become convex (in few specimens; Fig. <xref ref-type="fig" rid="F7">7E</xref>), but are never tuberculate or isidia-like as in <italic><tp:taxon-name><tp:taxon-name-part taxon-name-part-type="genus" reg="Loxospora">L.</tp:taxon-name-part><tp:taxon-name-part taxon-name-part-type="species" reg="elatina">elatina</tp:taxon-name-part></tp:taxon-name></italic> (Fig. <xref ref-type="fig" rid="F8">8</xref>). Soralia develop by breaking the cortex and are mostly regular, discrete and convex, rarely flat. Sometimes the neighbouring soralia are fused; however it is still possible to detect the boundaries between individual soralia in most cases. <italic><tp:taxon-name><tp:taxon-name-part taxon-name-part-type="genus" reg="Loxospora">Loxospora</tp:taxon-name-part><tp:taxon-name-part taxon-name-part-type="species" reg="elatina">elatina</tp:taxon-name-part></tp:taxon-name></italic>, in contrast, has thalli which are, in most cases, tuberculate (sometimes only locally) or with areoles that resemble coarse isidia (Fig. <xref ref-type="fig" rid="F8">8</xref>). Tuberculate areoles are grouped or dispersed and constricted at the base. Soralia develop from the top of the tuberculate or pustulate areoles and are never regular as in <italic><tp:taxon-name><tp:taxon-name-part taxon-name-part-type="genus" reg="Loxospora">L.</tp:taxon-name-part><tp:taxon-name-part taxon-name-part-type="species" reg="chloropolia">chloropolia</tp:taxon-name-part></tp:taxon-name></italic> and, in most thalli, form granular-sorediate patches covering large areas (sometimes almost the entire thallus is covered with soredia; Fig. <xref ref-type="fig" rid="F8">8D</xref>). Moreover, these species differ in several nucleotide positions in both nuITS rDNA and RPB1 markers (Tables <xref ref-type="table" rid="T2">2</xref>, <xref ref-type="table" rid="T3">3</xref>).</p><fig id="F8" position="float" orientation="portrait"><object-id xmlns:xlink="http://www.w3.org/1999/xlink" content-type="doi" xlink:type="simple">10.3897/mycokeys.102.116196.figure8</object-id><object-id xmlns:xlink="http://www.w3.org/1999/xlink" content-type="arpha" xlink:type="simple">13EE0FA8-21B7-552B-A33E-37DD14CE131F</object-id><label>Figure 8.</label><caption><p>Morphology of <italic><tp:taxon-name><tp:taxon-name-part taxon-name-part-type="genus" reg="Loxospora">Loxospora</tp:taxon-name-part><tp:taxon-name-part taxon-name-part-type="species" reg="elatina">elatina</tp:taxon-name-part></tp:taxon-name></italic> (for details of specimens, see Table <xref ref-type="table" rid="T1">1</xref>, Suppl. material <xref ref-type="supplementary-material" rid="S3">3</xref>) <bold>A, B</bold> thalli with tuberculate areoles and irregular and partly fused soralia (<bold>A</bold> UGDA L-47757 <bold>B</bold> UGDA L- 47762) <bold>C</bold> thallus with soralia bursting from areoles and later fused (UGDA L-47761) <bold>D</bold> soralia covering most parts of the thallus (UGDA L-47760) <bold>E, F</bold> apothecia with sorediate or esorediate margins (O L-97759). Scale bars: 1 mm.</p></caption><graphic xmlns:xlink="http://www.w3.org/1999/xlink" xlink:href="mycokeys-102-155-g008.jpg" position="float" orientation="portrait" xlink:type="simple" id="oo_986578.jpg"><uri content-type="original_file" xlink:type="simple">https://binary.pensoft.net/fig/986578</uri></graphic></fig><p><italic><tp:taxon-name><tp:taxon-name-part taxon-name-part-type="genus" reg="Loxospora">Loxospora</tp:taxon-name-part><tp:taxon-name-part taxon-name-part-type="species" reg="chloropolia">chloropolia</tp:taxon-name-part></tp:taxon-name></italic> can be confused with sorediate species of <italic><tp:taxon-name><tp:taxon-name-part taxon-name-part-type="genus" reg="Chicitaea">Chicitaea</tp:taxon-name-part></tp:taxon-name></italic>, but they contain 2’-<italic>O</italic>-methylperlatolic acid and the thallus is K negative (<xref ref-type="bibr" rid="B40">Lendemer 2013</xref>; <xref ref-type="bibr" rid="B22">Guzow-Krzemińska et al. 2018</xref>). <italic><tp:taxon-name><tp:taxon-name-part taxon-name-part-type="genus" reg="Lecanora">Lecanora</tp:taxon-name-part><tp:taxon-name-part taxon-name-part-type="species" reg="norvegica">norvegica</tp:taxon-name-part></tp:taxon-name></italic> Tønsberg is another similar species, which occurs on similar substrates, but it contains atranorin and protocetraric acid (<xref ref-type="bibr" rid="B73">Tønsberg 1992</xref>; <xref ref-type="bibr" rid="B36">Kukwa and Kubiak 2007</xref>).</p></tp:treatment-sec><tp:treatment-sec sec-type="habitat" id="SECID0E52AM"><title>Habitat and distribution.</title><p>The species is corticolous and grows in deciduous or mixed forests on bark of <italic><tp:taxon-name><tp:taxon-name-part taxon-name-part-type="genus" reg="Abies">Abies</tp:taxon-name-part><tp:taxon-name-part taxon-name-part-type="species" reg="alba">alba</tp:taxon-name-part></tp:taxon-name></italic>, <italic><tp:taxon-name><tp:taxon-name-part taxon-name-part-type="genus" reg="Acer">Acer</tp:taxon-name-part><tp:taxon-name-part taxon-name-part-type="species" reg="pseudoplatanus">pseudoplatanus</tp:taxon-name-part></tp:taxon-name></italic>, <italic><tp:taxon-name><tp:taxon-name-part taxon-name-part-type="genus" reg="Alnus">Alnus</tp:taxon-name-part><tp:taxon-name-part taxon-name-part-type="species" reg="glutinosa">glutinosa</tp:taxon-name-part></tp:taxon-name></italic>, <italic><tp:taxon-name><tp:taxon-name-part taxon-name-part-type="genus" reg="Betula">Betula</tp:taxon-name-part></tp:taxon-name></italic> spp., <italic><tp:taxon-name><tp:taxon-name-part taxon-name-part-type="genus" reg="Corylus">Corylus</tp:taxon-name-part><tp:taxon-name-part taxon-name-part-type="species" reg="avellana">avellana</tp:taxon-name-part></tp:taxon-name></italic>, <italic><tp:taxon-name><tp:taxon-name-part taxon-name-part-type="genus" reg="Fagus">Fagus</tp:taxon-name-part><tp:taxon-name-part taxon-name-part-type="species" reg="sylvatica">sylvatica</tp:taxon-name-part></tp:taxon-name></italic>, <italic><tp:taxon-name><tp:taxon-name-part taxon-name-part-type="genus" reg="Juniperus">Juniperus</tp:taxon-name-part><tp:taxon-name-part taxon-name-part-type="species" reg="communis">communis</tp:taxon-name-part></tp:taxon-name></italic>, <italic><tp:taxon-name><tp:taxon-name-part taxon-name-part-type="genus" reg="Larix">Larix</tp:taxon-name-part><tp:taxon-name-part taxon-name-part-type="species" reg="decidua">decidua</tp:taxon-name-part></tp:taxon-name></italic>, <italic><tp:taxon-name><tp:taxon-name-part taxon-name-part-type="genus" reg="Picea">Picea</tp:taxon-name-part><tp:taxon-name-part taxon-name-part-type="species" reg="abies">abies</tp:taxon-name-part></tp:taxon-name></italic>, <italic><tp:taxon-name><tp:taxon-name-part taxon-name-part-type="genus" reg="Pinus">Pinus</tp:taxon-name-part><tp:taxon-name-part taxon-name-part-type="species" reg="sylvestris">sylvestris</tp:taxon-name-part></tp:taxon-name></italic>, <italic><tp:taxon-name><tp:taxon-name-part taxon-name-part-type="genus" reg="Populus">Populus</tp:taxon-name-part><tp:taxon-name-part taxon-name-part-type="species" reg="tremula">tremula</tp:taxon-name-part></tp:taxon-name></italic>, <italic><tp:taxon-name><tp:taxon-name-part taxon-name-part-type="genus" reg="Quercus">Quercus</tp:taxon-name-part></tp:taxon-name></italic> spp., <italic><tp:taxon-name><tp:taxon-name-part taxon-name-part-type="genus" reg="Sorbus">Sorbus</tp:taxon-name-part><tp:taxon-name-part taxon-name-part-type="species" reg="aucuparia">aucuparia</tp:taxon-name-part></tp:taxon-name></italic> and <italic><tp:taxon-name><tp:taxon-name-part taxon-name-part-type="genus" reg="Tilia">Tilia</tp:taxon-name-part><tp:taxon-name-part taxon-name-part-type="species" reg="cordata">cordata</tp:taxon-name-part></tp:taxon-name></italic>. So far, it is known from Czechia, Great Britain, Latvia, Norway, Poland, Sweden, Switzerland (type locality) and Ukraine.</p></tp:treatment-sec><tp:treatment-sec sec-type="material" id="SECID0EWABM"><title>Specimens examined.</title><p>See Suppl. material <xref ref-type="supplementary-material" rid="S3">3</xref>.</p></tp:treatment-sec><tp:treatment-sec><!--Section generated to contain objects referenced in tp:taxon-treatment.--><table-wrap id="T1" position="float" orientation="portrait"><label>Table 1.</label><caption><p>Specimen data and the GenBank accession numbers of newly-obtained sequences of the taxa used in the phylogenetic analyses. A dash provides information about lack of DNA sequence. For sequences obtained from GenBank, see Suppl. material <xref ref-type="supplementary-material" rid="S2">2</xref>.</p></caption><table id="TID0EKIBI" rules="all"><tbody><tr><th rowspan="2" colspan="1">Species</th><th rowspan="2" colspan="1">Origin</th><th rowspan="2" colspan="1">Collection and herbarium</th><th rowspan="1" colspan="3">GenBank accession numbers</th></tr><tr><th rowspan="1" colspan="1">nuITS</th><th rowspan="1" colspan="1">mtSSU</th><th rowspan="1" colspan="1">RPB1</th></tr><tr><td rowspan="1" colspan="1">
                  <bold><italic><tp:taxon-name><tp:taxon-name-part taxon-name-part-type="genus" reg="Chicitaea">Chicitaea</tp:taxon-name-part><tp:taxon-name-part taxon-name-part-type="species" reg="confusa">confusa</tp:taxon-name-part></tp:taxon-name></italic> 3</bold>
                </td><td rowspan="1" colspan="1">U.S.A. North Carolina. Carteret Co.</td><td rowspan="1" colspan="1">Lendemer 35738 (NY-1885635)</td><td rowspan="1" colspan="1" style="color: #4d4d38">
                  <ext-link xmlns:xlink="http://www.w3.org/1999/xlink" ext-link-type="gen" xlink:href="PP080079" xlink:type="simple">PP080079</ext-link>
                </td><td rowspan="1" colspan="1" style="color: #4d4d38">
                  <ext-link xmlns:xlink="http://www.w3.org/1999/xlink" ext-link-type="gen" xlink:href="PP080125" xlink:type="simple">PP080125</ext-link>
                </td><td rowspan="1" colspan="1">–</td></tr><tr><td rowspan="1" colspan="1">
                  <bold><italic><tp:taxon-name><tp:taxon-name-part taxon-name-part-type="genus" reg="Chicitaea">Chicitaea</tp:taxon-name-part><tp:taxon-name-part taxon-name-part-type="species" reg="confusa">confusa</tp:taxon-name-part></tp:taxon-name></italic> 4</bold>
                </td><td rowspan="1" colspan="1">U.S.A. North Carolina. Jones Co.</td><td rowspan="1" colspan="1">Lendemer 35691 (NY-1885682)</td><td rowspan="1" colspan="1" style="color: #4d4d38">
                  <ext-link xmlns:xlink="http://www.w3.org/1999/xlink" ext-link-type="gen" xlink:href="PP080080" xlink:type="simple">PP080080</ext-link>
                </td><td rowspan="1" colspan="1" style="color: #4d4d38">
                  <ext-link xmlns:xlink="http://www.w3.org/1999/xlink" ext-link-type="gen" xlink:href="PP080126" xlink:type="simple">PP080126</ext-link>
                </td><td rowspan="1" colspan="1">–</td></tr><tr><td rowspan="1" colspan="1">
                  <bold><italic><tp:taxon-name><tp:taxon-name-part taxon-name-part-type="genus" reg="Chicitaea">Chicitaea</tp:taxon-name-part><tp:taxon-name-part taxon-name-part-type="species" reg="confusa">confusa</tp:taxon-name-part></tp:taxon-name></italic> 5</bold>
                </td><td rowspan="1" colspan="1">U.S.A. North Carolina. Carteret Co.</td><td rowspan="1" colspan="1">Lendemer 35485 (NY-1885425)</td><td rowspan="1" colspan="1" style="color: #4d4d38">
                  <ext-link xmlns:xlink="http://www.w3.org/1999/xlink" ext-link-type="gen" xlink:href="PP080081" xlink:type="simple">PP080081</ext-link>
                </td><td rowspan="1" colspan="1" style="color: #4d4d38">
                  <ext-link xmlns:xlink="http://www.w3.org/1999/xlink" ext-link-type="gen" xlink:href="PP080127" xlink:type="simple">PP080127</ext-link>
                </td><td rowspan="1" colspan="1">–</td></tr><tr><td rowspan="1" colspan="1">
                  <bold><tp:taxon-name><tp:taxon-name-part taxon-name-part-type="genus" reg="Chicitaea">Chicitaea</tp:taxon-name-part><tp:taxon-name-part taxon-name-part-type="uncertainty-rank">aff.</tp:taxon-name-part><tp:taxon-name-part taxon-name-part-type="species" reg="confusa">confusa</tp:taxon-name-part></tp:taxon-name> 6</bold>
                </td><td rowspan="1" colspan="1">U.S.A. North Carolina. Jones Co.</td><td rowspan="1" colspan="1">Lendemer 35655 (NY-1885717)</td><td rowspan="1" colspan="1" style="color: #4d4d38">
                  <ext-link xmlns:xlink="http://www.w3.org/1999/xlink" ext-link-type="gen" xlink:href="PP080082" xlink:type="simple">PP080082</ext-link>
                </td><td rowspan="1" colspan="1" style="color: #4d4d38">
                  <ext-link xmlns:xlink="http://www.w3.org/1999/xlink" ext-link-type="gen" xlink:href="PP080128" xlink:type="simple">PP080128</ext-link>
                </td><td rowspan="1" colspan="1">–</td></tr><tr><td rowspan="1" colspan="1">
                  <bold><italic><tp:taxon-name><tp:taxon-name-part taxon-name-part-type="genus" reg="Chicitaea">Chicitaea</tp:taxon-name-part><tp:taxon-name-part taxon-name-part-type="species" reg="confusa">confusa</tp:taxon-name-part></tp:taxon-name></italic> 7</bold>
                </td><td rowspan="1" colspan="1">U.S.A. North Carolina. Craven Co.</td><td rowspan="1" colspan="1">Lendemer 35418 (NY-1885382)</td><td rowspan="1" colspan="1" style="color: #4d4d38">
                  <ext-link xmlns:xlink="http://www.w3.org/1999/xlink" ext-link-type="gen" xlink:href="PP080083" xlink:type="simple">PP080083</ext-link>
                </td><td rowspan="1" colspan="1" style="color: #4d4d38">
                  <ext-link xmlns:xlink="http://www.w3.org/1999/xlink" ext-link-type="gen" xlink:href="PP080129" xlink:type="simple">PP080129</ext-link>
                </td><td rowspan="1" colspan="1">–</td></tr><tr><td rowspan="1" colspan="1">
                  <bold><italic><tp:taxon-name><tp:taxon-name-part taxon-name-part-type="genus" reg="Chicitaea">Chicitaea</tp:taxon-name-part><tp:taxon-name-part taxon-name-part-type="species" reg="confusa">confusa</tp:taxon-name-part></tp:taxon-name></italic> 8</bold>
                </td><td rowspan="1" colspan="1">U.S.A. North Carolina. Dare Co.</td><td rowspan="1" colspan="1">Lendemer 36747 (NY-1885847)</td><td rowspan="1" colspan="1" style="color: #4d4d38">
                  <ext-link xmlns:xlink="http://www.w3.org/1999/xlink" ext-link-type="gen" xlink:href="PP080084" xlink:type="simple">PP080084</ext-link>
                </td><td rowspan="1" colspan="1">–</td><td rowspan="1" colspan="1">–</td></tr><tr><td rowspan="1" colspan="1">
                  <bold><italic><tp:taxon-name><tp:taxon-name-part taxon-name-part-type="genus" reg="Chicitaea">Chicitaea</tp:taxon-name-part><tp:taxon-name-part taxon-name-part-type="species" reg="confusa">confusa</tp:taxon-name-part></tp:taxon-name></italic> 9</bold>
                </td><td rowspan="1" colspan="1">U.S.A. North Carolina. Tyrrell Co.</td><td rowspan="1" colspan="1">Lendemer 36584 (NY-1886010)</td><td rowspan="1" colspan="1" style="color: #4d4d38">
                  <ext-link xmlns:xlink="http://www.w3.org/1999/xlink" ext-link-type="gen" xlink:href="PP080085" xlink:type="simple">PP080085</ext-link>
                </td><td rowspan="1" colspan="1">–</td><td rowspan="1" colspan="1">–</td></tr><tr><td rowspan="1" colspan="1">
                  <bold><italic><tp:taxon-name><tp:taxon-name-part taxon-name-part-type="genus" reg="Chicitaea">Chicitaea</tp:taxon-name-part><tp:taxon-name-part taxon-name-part-type="species" reg="confusa">confusa</tp:taxon-name-part></tp:taxon-name></italic> 10</bold>
                </td><td rowspan="1" colspan="1">U.S.A. North Carolina. Washington Co.</td><td rowspan="1" colspan="1">Lendemer 36398 (NY-1886197)</td><td rowspan="1" colspan="1" style="color: #4d4d38">
                  <ext-link xmlns:xlink="http://www.w3.org/1999/xlink" ext-link-type="gen" xlink:href="PP080086" xlink:type="simple">PP080086</ext-link>
                </td><td rowspan="1" colspan="1">–</td><td rowspan="1" colspan="1">–</td></tr><tr><td rowspan="1" colspan="1">
                  <bold><italic><tp:taxon-name><tp:taxon-name-part taxon-name-part-type="genus" reg="Chicitaea">Chicitaea</tp:taxon-name-part><tp:taxon-name-part taxon-name-part-type="species" reg="cristinae">cristinae</tp:taxon-name-part></tp:taxon-name></italic> 10</bold>
                </td><td rowspan="1" colspan="1">Poland. Carpathians, Bieszczady</td><td rowspan="1" colspan="1">Szymczyk s.n. (UGDA L-60232)</td><td rowspan="1" colspan="1" style="color: #4d4d38">
                  <ext-link xmlns:xlink="http://www.w3.org/1999/xlink" ext-link-type="gen" xlink:href="PP080087" xlink:type="simple">PP080087</ext-link>
                </td><td rowspan="1" colspan="1" style="color: #4d4d38">
                  <ext-link xmlns:xlink="http://www.w3.org/1999/xlink" ext-link-type="gen" xlink:href="PP080130" xlink:type="simple">PP080130</ext-link>
                </td><td rowspan="1" colspan="1">–</td></tr><tr><td rowspan="1" colspan="1">
                  <bold><italic><tp:taxon-name><tp:taxon-name-part taxon-name-part-type="genus" reg="Loxospora">Loxospora</tp:taxon-name-part><tp:taxon-name-part taxon-name-part-type="species" reg="chloropolia">chloropolia</tp:taxon-name-part></tp:taxon-name></italic> 5</bold>
                </td><td rowspan="1" colspan="1">Poland. Wybrzeże Słowińskie</td><td rowspan="1" colspan="1">Ptach-Styn, Kukwa Lox. 1 (UGDA L-60093)</td><td rowspan="1" colspan="1" style="color: #4d4d38">
                  <ext-link xmlns:xlink="http://www.w3.org/1999/xlink" ext-link-type="gen" xlink:href="PP080088" xlink:type="simple">PP080088</ext-link>
                </td><td rowspan="1" colspan="1">–</td><td rowspan="1" colspan="1" style="color: #4d4d38">
                  <ext-link xmlns:xlink="http://www.w3.org/1999/xlink" ext-link-type="gen" xlink:href="PP083715" xlink:type="simple">PP083715</ext-link>
                </td></tr><tr><td rowspan="1" colspan="1">
                  <bold><italic><tp:taxon-name><tp:taxon-name-part taxon-name-part-type="genus" reg="Loxospora">Loxospora</tp:taxon-name-part><tp:taxon-name-part taxon-name-part-type="species" reg="chloropolia">chloropolia</tp:taxon-name-part></tp:taxon-name></italic> 6</bold>
                </td><td rowspan="1" colspan="1">Poland. Wybrzeże Słowińskie</td><td rowspan="1" colspan="1">Ptach-Styn, Kukwa Lox. 2 (UGDA L-60094)</td><td rowspan="1" colspan="1" style="color: #4d4d38">
                  <ext-link xmlns:xlink="http://www.w3.org/1999/xlink" ext-link-type="gen" xlink:href="PP080089" xlink:type="simple">PP080089</ext-link>
                </td><td rowspan="1" colspan="1">–</td><td rowspan="1" colspan="1" style="color: #4d4d38">
                  <ext-link xmlns:xlink="http://www.w3.org/1999/xlink" ext-link-type="gen" xlink:href="PP083716" xlink:type="simple">PP083716</ext-link>
                </td></tr><tr><td rowspan="1" colspan="1">
                  <bold><italic><tp:taxon-name><tp:taxon-name-part taxon-name-part-type="genus" reg="Loxospora">Loxospora</tp:taxon-name-part><tp:taxon-name-part taxon-name-part-type="species" reg="chloropolia">chloropolia</tp:taxon-name-part></tp:taxon-name></italic> 7</bold>
                </td><td rowspan="1" colspan="1">Poland. Wybrzeże Słowińskie</td><td rowspan="1" colspan="1">Ptach-Styn, Kukwa Lox. 3 (UGDA L-60095)</td><td rowspan="1" colspan="1" style="color: #4d4d38">
                  <ext-link xmlns:xlink="http://www.w3.org/1999/xlink" ext-link-type="gen" xlink:href="PP080090" xlink:type="simple">PP080090</ext-link>
                </td><td rowspan="1" colspan="1">–</td><td rowspan="1" colspan="1" style="color: #4d4d38">
                  <ext-link xmlns:xlink="http://www.w3.org/1999/xlink" ext-link-type="gen" xlink:href="PP083717" xlink:type="simple">PP083717</ext-link>
                </td></tr><tr><td rowspan="1" colspan="1">
                  <bold><italic><tp:taxon-name><tp:taxon-name-part taxon-name-part-type="genus" reg="Loxospora">Loxospora</tp:taxon-name-part><tp:taxon-name-part taxon-name-part-type="species" reg="chloropolia">chloropolia</tp:taxon-name-part></tp:taxon-name></italic> 8</bold>
                </td><td rowspan="1" colspan="1">Poland. Wybrzeże Słowińskie</td><td rowspan="1" colspan="1">Ptach-Styn, Kukwa Lox. 4 (UGDA L-60096)</td><td rowspan="1" colspan="1" style="color: #4d4d38">
                  <ext-link xmlns:xlink="http://www.w3.org/1999/xlink" ext-link-type="gen" xlink:href="PP080091" xlink:type="simple">PP080091</ext-link>
                </td><td rowspan="1" colspan="1">–</td><td rowspan="1" colspan="1" style="color: #4d4d38">
                  <ext-link xmlns:xlink="http://www.w3.org/1999/xlink" ext-link-type="gen" xlink:href="PP083718" xlink:type="simple">PP083718</ext-link>
                </td></tr><tr><td rowspan="1" colspan="1">
                  <bold><italic><tp:taxon-name><tp:taxon-name-part taxon-name-part-type="genus" reg="Loxospora">Loxospora</tp:taxon-name-part><tp:taxon-name-part taxon-name-part-type="species" reg="chloropolia">chloropolia</tp:taxon-name-part></tp:taxon-name></italic> 9</bold>
                </td><td rowspan="1" colspan="1">Poland. Wybrzeże Słowińskie</td><td rowspan="1" colspan="1">Ptach-Styn, Kukwa Lox. 5 (UGDA L-60097)</td><td rowspan="1" colspan="1" style="color: #4d4d38">
                  <ext-link xmlns:xlink="http://www.w3.org/1999/xlink" ext-link-type="gen" xlink:href="PP080092" xlink:type="simple">PP080092</ext-link>
                </td><td rowspan="1" colspan="1">–</td><td rowspan="1" colspan="1">–</td></tr><tr><td rowspan="1" colspan="1">
                  <bold><italic><tp:taxon-name><tp:taxon-name-part taxon-name-part-type="genus" reg="Loxospora">Loxospora</tp:taxon-name-part><tp:taxon-name-part taxon-name-part-type="species" reg="chloropolia">chloropolia</tp:taxon-name-part></tp:taxon-name></italic> 10</bold>
                </td><td rowspan="1" colspan="1">Poland. Wybrzeże Słowińskie</td><td rowspan="1" colspan="1">Ptach-Styn, Kukwa Lox. 6 (UGDA L-60098)</td><td rowspan="1" colspan="1" style="color: #4d4d38">
                  <ext-link xmlns:xlink="http://www.w3.org/1999/xlink" ext-link-type="gen" xlink:href="PP080093" xlink:type="simple">PP080093</ext-link>
                </td><td rowspan="1" colspan="1">–</td><td rowspan="1" colspan="1" style="color: #4d4d38">
                  <ext-link xmlns:xlink="http://www.w3.org/1999/xlink" ext-link-type="gen" xlink:href="PP083720" xlink:type="simple">PP083720</ext-link>
                </td></tr><tr><td rowspan="1" colspan="1">
                  <bold><italic><tp:taxon-name><tp:taxon-name-part taxon-name-part-type="genus" reg="Loxospora">Loxospora</tp:taxon-name-part><tp:taxon-name-part taxon-name-part-type="species" reg="chloropolia">chloropolia</tp:taxon-name-part></tp:taxon-name></italic> 11</bold>
                </td><td rowspan="1" colspan="1">Poland. Wybrzeże Słowińskie</td><td rowspan="1" colspan="1">Ptach et al. B1 (UGDA L-47764)</td><td rowspan="1" colspan="1" style="color: #4d4d38">
                  <ext-link xmlns:xlink="http://www.w3.org/1999/xlink" ext-link-type="gen" xlink:href="PP080094" xlink:type="simple">PP080094</ext-link>
                </td><td rowspan="1" colspan="1" style="color: #4d4d38">
                  <ext-link xmlns:xlink="http://www.w3.org/1999/xlink" ext-link-type="gen" xlink:href="PP080131" xlink:type="simple">PP080131</ext-link>
                </td><td rowspan="1" colspan="1" style="color: #4d4d38">
                  <ext-link xmlns:xlink="http://www.w3.org/1999/xlink" ext-link-type="gen" xlink:href="PP083721" xlink:type="simple">PP083721</ext-link>
                </td></tr><tr><td rowspan="1" colspan="1">
                  <bold><italic><tp:taxon-name><tp:taxon-name-part taxon-name-part-type="genus" reg="Loxospora">Loxospora</tp:taxon-name-part><tp:taxon-name-part taxon-name-part-type="species" reg="chloropolia">chloropolia</tp:taxon-name-part></tp:taxon-name></italic> 12</bold>
                </td><td rowspan="1" colspan="1">Poland. Wybrzeże Słowińskie</td><td rowspan="1" colspan="1">Ptach et al. B2 (UGDA L-47765)</td><td rowspan="1" colspan="1" style="color: #4d4d38">
                  <ext-link xmlns:xlink="http://www.w3.org/1999/xlink" ext-link-type="gen" xlink:href="PP080095" xlink:type="simple">PP080095</ext-link>
                </td><td rowspan="1" colspan="1" style="color: #4d4d38">
                  <ext-link xmlns:xlink="http://www.w3.org/1999/xlink" ext-link-type="gen" xlink:href="PP080132" xlink:type="simple">PP080132</ext-link>
                </td><td rowspan="1" colspan="1" style="color: #4d4d38">
                  <ext-link xmlns:xlink="http://www.w3.org/1999/xlink" ext-link-type="gen" xlink:href="PP083714" xlink:type="simple">PP083714</ext-link>
                </td></tr><tr><td rowspan="1" colspan="1">
                  <bold><italic><tp:taxon-name><tp:taxon-name-part taxon-name-part-type="genus" reg="Loxospora">Loxospora</tp:taxon-name-part><tp:taxon-name-part taxon-name-part-type="species" reg="chloropolia">chloropolia</tp:taxon-name-part></tp:taxon-name></italic> 13</bold>
                </td><td rowspan="1" colspan="1">Poland. Wybrzeże Słowińskie</td><td rowspan="1" colspan="1">Ptach et al. B3 (UGDA L-47766)</td><td rowspan="1" colspan="1" style="color: #4d4d38">
                  <ext-link xmlns:xlink="http://www.w3.org/1999/xlink" ext-link-type="gen" xlink:href="PP080096" xlink:type="simple">PP080096</ext-link>
                </td><td rowspan="1" colspan="1" style="color: #4d4d38">
                  <ext-link xmlns:xlink="http://www.w3.org/1999/xlink" ext-link-type="gen" xlink:href="PP080133" xlink:type="simple">PP080133</ext-link>
                </td><td rowspan="1" colspan="1">–</td></tr><tr><td rowspan="1" colspan="1">
                  <bold><italic><tp:taxon-name><tp:taxon-name-part taxon-name-part-type="genus" reg="Loxospora">Loxospora</tp:taxon-name-part><tp:taxon-name-part taxon-name-part-type="species" reg="cismonica">cismonica</tp:taxon-name-part></tp:taxon-name></italic> 2</bold>
                </td><td rowspan="1" colspan="1">U.S.A. Tennessee. Blount Co.</td><td rowspan="1" colspan="1">Lendemer 44526 (NY-2438341)</td><td rowspan="1" colspan="1" style="color: #4d4d38">
                  <ext-link xmlns:xlink="http://www.w3.org/1999/xlink" ext-link-type="gen" xlink:href="PP080097" xlink:type="simple">PP080097</ext-link>
                </td><td rowspan="1" colspan="1">–</td><td rowspan="1" colspan="1">–</td></tr><tr><td rowspan="1" colspan="1">
                  <bold><italic><tp:taxon-name><tp:taxon-name-part taxon-name-part-type="genus" reg="Loxospora">Loxospora</tp:taxon-name-part><tp:taxon-name-part taxon-name-part-type="species" reg="cismonica">cismonica</tp:taxon-name-part></tp:taxon-name></italic> 3</bold>
                </td><td rowspan="1" colspan="1">Canada. New Brunswick. Charlotte Co.</td><td rowspan="1" colspan="1">Harris 61785 (NY-2712391)</td><td rowspan="1" colspan="1" style="color: #4d4d38">
                  <ext-link xmlns:xlink="http://www.w3.org/1999/xlink" ext-link-type="gen" xlink:href="PP080098" xlink:type="simple">PP080098</ext-link>
                </td><td rowspan="1" colspan="1" style="color: #4d4d38">
                  <ext-link xmlns:xlink="http://www.w3.org/1999/xlink" ext-link-type="gen" xlink:href="PP080134" xlink:type="simple">PP080134</ext-link>
                </td><td rowspan="1" colspan="1">–</td></tr><tr><td rowspan="1" colspan="1">
                  <bold><italic><tp:taxon-name><tp:taxon-name-part taxon-name-part-type="genus" reg="Loxospora">Loxospora</tp:taxon-name-part><tp:taxon-name-part taxon-name-part-type="species" reg="cismonica">cismonica</tp:taxon-name-part></tp:taxon-name></italic> 4</bold>
                </td><td rowspan="1" colspan="1">Romania. Carpathians</td><td rowspan="1" colspan="1">Malíček 14899, Steinová (herb. Malíček)</td><td rowspan="1" colspan="1">–</td><td rowspan="1" colspan="1" style="color: #4d4d38">
                  <ext-link xmlns:xlink="http://www.w3.org/1999/xlink" ext-link-type="gen" xlink:href="PP080135" xlink:type="simple">PP080135</ext-link>
                </td><td rowspan="1" colspan="1">–</td></tr><tr><td rowspan="1" colspan="1">
                  <bold><italic><tp:taxon-name><tp:taxon-name-part taxon-name-part-type="genus" reg="Loxospora">Loxospora</tp:taxon-name-part><tp:taxon-name-part taxon-name-part-type="species" reg="elatina">elatina</tp:taxon-name-part></tp:taxon-name></italic> 6</bold>
                </td><td rowspan="1" colspan="1">Poland. Carpathians, Bieszczady</td><td rowspan="1" colspan="1">Szymczyk s.n. (UGDA L-47757)</td><td rowspan="1" colspan="1" style="color: #4d4d38">
                  <ext-link xmlns:xlink="http://www.w3.org/1999/xlink" ext-link-type="gen" xlink:href="PP080099" xlink:type="simple">PP080099</ext-link>
                </td><td rowspan="1" colspan="1" style="color: #4d4d38">
                  <ext-link xmlns:xlink="http://www.w3.org/1999/xlink" ext-link-type="gen" xlink:href="PP080136" xlink:type="simple">PP080136</ext-link>
                </td><td rowspan="1" colspan="1">–</td></tr><tr><td rowspan="1" colspan="1">
                  <bold><italic><tp:taxon-name><tp:taxon-name-part taxon-name-part-type="genus" reg="Loxospora">Loxospora</tp:taxon-name-part><tp:taxon-name-part taxon-name-part-type="species" reg="elatina">elatina</tp:taxon-name-part></tp:taxon-name></italic> 7</bold>
                </td><td rowspan="1" colspan="1">Poland. Carpathians, Bieszczady</td><td rowspan="1" colspan="1">Szymczyk s.n. (UGDA L-47759)</td><td rowspan="1" colspan="1" style="color: #4d4d38">
                  <ext-link xmlns:xlink="http://www.w3.org/1999/xlink" ext-link-type="gen" xlink:href="PP080100" xlink:type="simple">PP080100</ext-link>
                </td><td rowspan="1" colspan="1" style="color: #4d4d38">
                  <ext-link xmlns:xlink="http://www.w3.org/1999/xlink" ext-link-type="gen" xlink:href="PP080137" xlink:type="simple">PP080137</ext-link>
                </td><td rowspan="1" colspan="1">–</td></tr><tr><td rowspan="1" colspan="1">
                  <bold><italic><tp:taxon-name><tp:taxon-name-part taxon-name-part-type="genus" reg="Loxospora">Loxospora</tp:taxon-name-part><tp:taxon-name-part taxon-name-part-type="species" reg="elatina">elatina</tp:taxon-name-part></tp:taxon-name></italic> 8</bold>
                </td><td rowspan="1" colspan="1">Poland. Carpathians, Bieszczady</td><td rowspan="1" colspan="1">Szymczyk s.n. (UGDA L-47760)</td><td rowspan="1" colspan="1" style="color: #4d4d38">
                  <ext-link xmlns:xlink="http://www.w3.org/1999/xlink" ext-link-type="gen" xlink:href="PP080101" xlink:type="simple">PP080101</ext-link>
                </td><td rowspan="1" colspan="1" style="color: #4d4d38">
                  <ext-link xmlns:xlink="http://www.w3.org/1999/xlink" ext-link-type="gen" xlink:href="PP080138" xlink:type="simple">PP080138</ext-link>
                </td><td rowspan="1" colspan="1">–</td></tr><tr><td rowspan="1" colspan="1">
                  <bold><italic><tp:taxon-name><tp:taxon-name-part taxon-name-part-type="genus" reg="Loxospora">Loxospora</tp:taxon-name-part><tp:taxon-name-part taxon-name-part-type="species" reg="elatina">elatina</tp:taxon-name-part></tp:taxon-name></italic> 9</bold>
                </td><td rowspan="1" colspan="1">Poland. Carpathians, Bieszczady</td><td rowspan="1" colspan="1">Szymczyk s.n. (UGDA L-47761)</td><td rowspan="1" colspan="1" style="color: #4d4d38">
                  <ext-link xmlns:xlink="http://www.w3.org/1999/xlink" ext-link-type="gen" xlink:href="PP080102" xlink:type="simple">PP080102</ext-link>
                </td><td rowspan="1" colspan="1" style="color: #4d4d38">
                  <ext-link xmlns:xlink="http://www.w3.org/1999/xlink" ext-link-type="gen" xlink:href="PP080139" xlink:type="simple">PP080139</ext-link>
                </td><td rowspan="1" colspan="1">–</td></tr><tr><td rowspan="1" colspan="1">
                  <bold><italic><tp:taxon-name><tp:taxon-name-part taxon-name-part-type="genus" reg="Loxospora">Loxospora</tp:taxon-name-part><tp:taxon-name-part taxon-name-part-type="species" reg="elatina">elatina</tp:taxon-name-part></tp:taxon-name></italic> 10</bold>
                </td><td rowspan="1" colspan="1">Poland. Carpathians, Bieszczady</td><td rowspan="1" colspan="1">Szymczyk s.n. (UGDA L-47762)</td><td rowspan="1" colspan="1" style="color: #4d4d38">
                  <ext-link xmlns:xlink="http://www.w3.org/1999/xlink" ext-link-type="gen" xlink:href="PP080103" xlink:type="simple">PP080103</ext-link>
                </td><td rowspan="1" colspan="1" style="color: #4d4d38">
                  <ext-link xmlns:xlink="http://www.w3.org/1999/xlink" ext-link-type="gen" xlink:href="PP080140" xlink:type="simple">PP080140</ext-link>
                </td><td rowspan="1" colspan="1">–</td></tr><tr><td rowspan="1" colspan="1">
                  <bold><italic><tp:taxon-name><tp:taxon-name-part taxon-name-part-type="genus" reg="Loxospora">Loxospora</tp:taxon-name-part><tp:taxon-name-part taxon-name-part-type="species" reg="elatina">elatina</tp:taxon-name-part></tp:taxon-name></italic> 11</bold>
                </td><td rowspan="1" colspan="1">Poland. Białowieski National Park</td><td rowspan="1" colspan="1">Szymczyk 883 (UGDA L-47745)</td><td rowspan="1" colspan="1" style="color: #4d4d38">
                  <ext-link xmlns:xlink="http://www.w3.org/1999/xlink" ext-link-type="gen" xlink:href="PP080104" xlink:type="simple">PP080104</ext-link>
                </td><td rowspan="1" colspan="1">–</td><td rowspan="1" colspan="1">–</td></tr><tr><td rowspan="1" colspan="1">
                  <bold><italic><tp:taxon-name><tp:taxon-name-part taxon-name-part-type="genus" reg="Loxospora">Loxospora</tp:taxon-name-part><tp:taxon-name-part taxon-name-part-type="species" reg="elatina">elatina</tp:taxon-name-part></tp:taxon-name></italic> 12</bold>
                </td><td rowspan="1" colspan="1">Poland. Białowieski National Park</td><td rowspan="1" colspan="1">Szymczyk 1076 (UGDA L-47746)</td><td rowspan="1" colspan="1" style="color: #4d4d38">
                  <ext-link xmlns:xlink="http://www.w3.org/1999/xlink" ext-link-type="gen" xlink:href="PP080105" xlink:type="simple">PP080105</ext-link>
                </td><td rowspan="1" colspan="1" style="color: #4d4d38">
                  <ext-link xmlns:xlink="http://www.w3.org/1999/xlink" ext-link-type="gen" xlink:href="PP080141" xlink:type="simple">PP080141</ext-link>
                </td><td rowspan="1" colspan="1">–</td></tr><tr><td rowspan="1" colspan="1">
                  <bold><italic><tp:taxon-name><tp:taxon-name-part taxon-name-part-type="genus" reg="Loxospora">Loxospora</tp:taxon-name-part><tp:taxon-name-part taxon-name-part-type="species" reg="elatina">elatina</tp:taxon-name-part></tp:taxon-name></italic> 13</bold>
                </td><td rowspan="1" colspan="1">Poland. Białowieski National Park</td><td rowspan="1" colspan="1">Szymczyk 1085 (UGDA L-47747)</td><td rowspan="1" colspan="1" style="color: #4d4d38">
                  <ext-link xmlns:xlink="http://www.w3.org/1999/xlink" ext-link-type="gen" xlink:href="PP080106" xlink:type="simple">PP080106</ext-link>
                </td><td rowspan="1" colspan="1">–</td><td rowspan="1" colspan="1">–</td></tr><tr><td rowspan="1" colspan="1">
                  <bold><italic><tp:taxon-name><tp:taxon-name-part taxon-name-part-type="genus" reg="Loxospora">Loxospora</tp:taxon-name-part><tp:taxon-name-part taxon-name-part-type="species" reg="elatina">elatina</tp:taxon-name-part></tp:taxon-name></italic> 14</bold>
                </td><td rowspan="1" colspan="1">Poland. Białowieski National Park</td><td rowspan="1" colspan="1">Szymczyk 1208 (UGDA L-47748)</td><td rowspan="1" colspan="1" style="color: #4d4d38">
                  <ext-link xmlns:xlink="http://www.w3.org/1999/xlink" ext-link-type="gen" xlink:href="PP080107" xlink:type="simple">PP080107</ext-link>
                </td><td rowspan="1" colspan="1">–</td><td rowspan="1" colspan="1">–</td></tr><tr><td rowspan="1" colspan="1">
                  <bold><italic><tp:taxon-name><tp:taxon-name-part taxon-name-part-type="genus" reg="Loxospora">Loxospora</tp:taxon-name-part><tp:taxon-name-part taxon-name-part-type="species" reg="elatina">elatina</tp:taxon-name-part></tp:taxon-name></italic> 15</bold>
                </td><td rowspan="1" colspan="1">Poland. Białowieski National Park</td><td rowspan="1" colspan="1">Szymczyk 1255 (UGDA L-47750)</td><td rowspan="1" colspan="1" style="color: #4d4d38">
                  <ext-link xmlns:xlink="http://www.w3.org/1999/xlink" ext-link-type="gen" xlink:href="PP080108" xlink:type="simple">PP080108</ext-link>
                </td><td rowspan="1" colspan="1">–</td><td rowspan="1" colspan="1">–</td></tr><tr><td rowspan="1" colspan="1">
                  <bold><italic><tp:taxon-name><tp:taxon-name-part taxon-name-part-type="genus" reg="Loxospora">Loxospora</tp:taxon-name-part><tp:taxon-name-part taxon-name-part-type="species" reg="elatina">elatina</tp:taxon-name-part></tp:taxon-name></italic> 16</bold>
                </td><td rowspan="1" colspan="1">Poland. Białowieski National Park</td><td rowspan="1" colspan="1">Szymczyk 1295 (UGDA L-47751)</td><td rowspan="1" colspan="1" style="color: #4d4d38">
                  <ext-link xmlns:xlink="http://www.w3.org/1999/xlink" ext-link-type="gen" xlink:href="PP080109" xlink:type="simple">PP080109</ext-link>
                </td><td rowspan="1" colspan="1" style="color: #4d4d38">
                  <ext-link xmlns:xlink="http://www.w3.org/1999/xlink" ext-link-type="gen" xlink:href="PP080142" xlink:type="simple">PP080142</ext-link>
                </td><td rowspan="1" colspan="1">–</td></tr><tr><td rowspan="1" colspan="1">
                  <bold><italic><tp:taxon-name><tp:taxon-name-part taxon-name-part-type="genus" reg="Loxospora">Loxospora</tp:taxon-name-part><tp:taxon-name-part taxon-name-part-type="species" reg="elatina">elatina</tp:taxon-name-part></tp:taxon-name></italic> 17</bold>
                </td><td rowspan="1" colspan="1">Poland. Równina Bielska</td><td rowspan="1" colspan="1">Szymczyk 1405 (UGDA L-47752)</td><td rowspan="1" colspan="1" style="color: #4d4d38">
                  <ext-link xmlns:xlink="http://www.w3.org/1999/xlink" ext-link-type="gen" xlink:href="PP080120" xlink:type="simple">PP080120</ext-link>
                </td><td rowspan="1" colspan="1">–</td><td rowspan="1" colspan="1">–</td></tr><tr><td rowspan="1" colspan="1">
                  <bold><italic><tp:taxon-name><tp:taxon-name-part taxon-name-part-type="genus" reg="Loxospora">Loxospora</tp:taxon-name-part><tp:taxon-name-part taxon-name-part-type="species" reg="elatina">elatina</tp:taxon-name-part></tp:taxon-name></italic> 18</bold>
                </td><td rowspan="1" colspan="1">Poland. Równina Bielska</td><td rowspan="1" colspan="1">Szymczyk 1464 (UGDA L-47755)</td><td rowspan="1" colspan="1" style="color: #4d4d38">
                  <ext-link xmlns:xlink="http://www.w3.org/1999/xlink" ext-link-type="gen" xlink:href="PP080121" xlink:type="simple">PP080121</ext-link>
                </td><td rowspan="1" colspan="1">–</td><td rowspan="1" colspan="1">–</td></tr><tr><td rowspan="1" colspan="1">
                  <bold><italic><tp:taxon-name><tp:taxon-name-part taxon-name-part-type="genus" reg="Loxospora">Loxospora</tp:taxon-name-part><tp:taxon-name-part taxon-name-part-type="species" reg="elatina">elatina</tp:taxon-name-part></tp:taxon-name></italic> 19</bold>
                </td><td rowspan="1" colspan="1">Estonia. Pärnu Co.</td><td rowspan="1" colspan="1">Kukwa 20481 (UGDA L-34378)</td><td rowspan="1" colspan="1">–</td><td rowspan="1" colspan="1" style="color: #4d4d38">
                  <ext-link xmlns:xlink="http://www.w3.org/1999/xlink" ext-link-type="gen" xlink:href="PP080147" xlink:type="simple">PP080147</ext-link>
                </td><td rowspan="1" colspan="1">–</td></tr><tr><td rowspan="1" colspan="1">
                  <bold><italic><tp:taxon-name><tp:taxon-name-part taxon-name-part-type="genus" reg="Loxospora">Loxospora</tp:taxon-name-part><tp:taxon-name-part taxon-name-part-type="species" reg="elatina">elatina</tp:taxon-name-part></tp:taxon-name></italic> 20</bold>
                </td><td rowspan="1" colspan="1">U.S.A. Maine. Washington Co.</td><td rowspan="1" colspan="1">Harris 60661 (NY-1818725)</td><td rowspan="1" colspan="1" style="color: #4d4d38">
                  <ext-link xmlns:xlink="http://www.w3.org/1999/xlink" ext-link-type="gen" xlink:href="PP080119" xlink:type="simple">PP080119</ext-link>
                </td><td rowspan="1" colspan="1">–</td><td rowspan="1" colspan="1">–</td></tr><tr><td rowspan="1" colspan="1">
                  <bold><italic><tp:taxon-name><tp:taxon-name-part taxon-name-part-type="genus" reg="Loxospora">Loxospora</tp:taxon-name-part><tp:taxon-name-part taxon-name-part-type="species" reg="elatina">elatina</tp:taxon-name-part></tp:taxon-name></italic> 21</bold>
                </td><td rowspan="1" colspan="1">U.S.A. Michigan Cheboygan Co.</td><td rowspan="1" colspan="1">Lendemer 45025 (NY-2439450)</td><td rowspan="1" colspan="1" style="color: #4d4d38">
                  <ext-link xmlns:xlink="http://www.w3.org/1999/xlink" ext-link-type="gen" xlink:href="PP080117" xlink:type="simple">PP080117</ext-link>
                </td><td rowspan="1" colspan="1">–</td><td rowspan="1" colspan="1">–</td></tr><tr><td rowspan="1" colspan="1">
                  <bold><italic><tp:taxon-name><tp:taxon-name-part taxon-name-part-type="genus" reg="Loxospora">Loxospora</tp:taxon-name-part><tp:taxon-name-part taxon-name-part-type="species" reg="elatina">elatina</tp:taxon-name-part></tp:taxon-name></italic> 22</bold>
                </td><td rowspan="1" colspan="1">U.S.A. New York. Greene Co.</td><td rowspan="1" colspan="1">Lendemer 52960 (NY-3217196)</td><td rowspan="1" colspan="1" style="color: #4d4d38">
                  <ext-link xmlns:xlink="http://www.w3.org/1999/xlink" ext-link-type="gen" xlink:href="PP080114" xlink:type="simple">PP080114</ext-link>
                </td><td rowspan="1" colspan="1">–</td><td rowspan="1" colspan="1">–</td></tr><tr><td rowspan="1" colspan="1">
                  <bold><italic><tp:taxon-name><tp:taxon-name-part taxon-name-part-type="genus" reg="Loxospora">Loxospora</tp:taxon-name-part><tp:taxon-name-part taxon-name-part-type="species" reg="elatina">elatina</tp:taxon-name-part></tp:taxon-name></italic> 23</bold>
                </td><td rowspan="1" colspan="1">U.S.A. North Carolina. Haywood Co.</td><td rowspan="1" colspan="1">Lendemer 53286 (NY-3218018)</td><td rowspan="1" colspan="1" style="color: #4d4d38">
                  <ext-link xmlns:xlink="http://www.w3.org/1999/xlink" ext-link-type="gen" xlink:href="PP080115" xlink:type="simple">PP080115</ext-link>
                </td><td rowspan="1" colspan="1">–</td><td rowspan="1" colspan="1">–</td></tr><tr><td rowspan="1" colspan="1">
                  <bold><italic><tp:taxon-name><tp:taxon-name-part taxon-name-part-type="genus" reg="Loxospora">Loxospora</tp:taxon-name-part><tp:taxon-name-part taxon-name-part-type="species" reg="elatina">elatina</tp:taxon-name-part></tp:taxon-name></italic> 24</bold>
                </td><td rowspan="1" colspan="1">U.S.A. North Carolina. Macon Co.</td><td rowspan="1" colspan="1">Lendemer 46493 (NY-2795153)</td><td rowspan="1" colspan="1">–</td><td rowspan="1" colspan="1" style="color: #4d4d38">
                  <ext-link xmlns:xlink="http://www.w3.org/1999/xlink" ext-link-type="gen" xlink:href="PP080145" xlink:type="simple">PP080145</ext-link>
                </td><td rowspan="1" colspan="1">–</td></tr><tr><td rowspan="1" colspan="1">
                  <bold><italic><tp:taxon-name><tp:taxon-name-part taxon-name-part-type="genus" reg="Loxospora">Loxospora</tp:taxon-name-part><tp:taxon-name-part taxon-name-part-type="species" reg="elatina">elatina</tp:taxon-name-part></tp:taxon-name></italic> 25</bold>
                </td><td rowspan="1" colspan="1">U.S.A. Tennessee. Sevier Co.</td><td rowspan="1" colspan="1">Tripp 5040 (NY-2358356)</td><td rowspan="1" colspan="1" style="color: #4d4d38">
                  <ext-link xmlns:xlink="http://www.w3.org/1999/xlink" ext-link-type="gen" xlink:href="PP080110" xlink:type="simple">PP080110</ext-link>
                </td><td rowspan="1" colspan="1" style="color: #4d4d38">
                  <ext-link xmlns:xlink="http://www.w3.org/1999/xlink" ext-link-type="gen" xlink:href="PP080143" xlink:type="simple">PP080143</ext-link>
                </td><td rowspan="1" colspan="1">–</td></tr><tr><td rowspan="1" colspan="1">
                  <bold><italic><tp:taxon-name><tp:taxon-name-part taxon-name-part-type="genus" reg="Loxospora">Loxospora</tp:taxon-name-part><tp:taxon-name-part taxon-name-part-type="species" reg="elatina">elatina</tp:taxon-name-part></tp:taxon-name></italic> 26</bold>
                </td><td rowspan="1" colspan="1">Canada. Newfoundland</td><td rowspan="1" colspan="1">McCarthy 4138 (NBM)</td><td rowspan="1" colspan="1" style="color: #4d4d38">
                  <ext-link xmlns:xlink="http://www.w3.org/1999/xlink" ext-link-type="gen" xlink:href="PP080122" xlink:type="simple">PP080122</ext-link>
                </td><td rowspan="1" colspan="1">–</td><td rowspan="1" colspan="1" style="color: #4d4d38">
                  <ext-link xmlns:xlink="http://www.w3.org/1999/xlink" ext-link-type="gen" xlink:href="PP083719" xlink:type="simple">PP083719</ext-link>
                </td></tr><tr><td rowspan="1" colspan="1">
                  <bold><italic><tp:taxon-name><tp:taxon-name-part taxon-name-part-type="genus" reg="Loxospora">Loxospora</tp:taxon-name-part><tp:taxon-name-part taxon-name-part-type="species" reg="elatina">elatina</tp:taxon-name-part></tp:taxon-name></italic> 27</bold>
                </td><td rowspan="1" colspan="1">Canada. Newfoundland</td><td rowspan="1" colspan="1">McCarthy 4139 (NBM)</td><td rowspan="1" colspan="1" style="color: #4d4d38">
                  <ext-link xmlns:xlink="http://www.w3.org/1999/xlink" ext-link-type="gen" xlink:href="PP080123" xlink:type="simple">PP080123</ext-link>
                </td><td rowspan="1" colspan="1">–</td><td rowspan="1" colspan="1">–</td></tr><tr><td rowspan="1" colspan="1">
                  <bold><italic><tp:taxon-name><tp:taxon-name-part taxon-name-part-type="genus" reg="Loxospora">Loxospora</tp:taxon-name-part><tp:taxon-name-part taxon-name-part-type="species" reg="elatina">elatina</tp:taxon-name-part></tp:taxon-name></italic> 28</bold>
                </td><td rowspan="1" colspan="1">Russia. Caucasus Mts</td><td rowspan="1" colspan="1">Malíček et al. 10346 (herb. Malíček)</td><td rowspan="1" colspan="1">–</td><td rowspan="1" colspan="1" style="color: #4d4d38">
                  <ext-link xmlns:xlink="http://www.w3.org/1999/xlink" ext-link-type="gen" xlink:href="PP080146" xlink:type="simple">PP080146</ext-link>
                </td><td rowspan="1" colspan="1">–</td></tr><tr><td rowspan="1" colspan="1">
                  <bold><italic><tp:taxon-name><tp:taxon-name-part taxon-name-part-type="genus" reg="Loxospora">Loxospora</tp:taxon-name-part><tp:taxon-name-part taxon-name-part-type="species" reg="elatina">elatina</tp:taxon-name-part></tp:taxon-name></italic> 29</bold>
                </td><td rowspan="1" colspan="1">Czechia. Southern Bohemia</td><td rowspan="1" colspan="1">Malíček 14726 (herb. Malíček)</td><td rowspan="1" colspan="1">–</td><td rowspan="1" colspan="1" style="color: #4d4d38">
                  <ext-link xmlns:xlink="http://www.w3.org/1999/xlink" ext-link-type="gen" xlink:href="PP080148" xlink:type="simple">PP080148</ext-link>
                </td><td rowspan="1" colspan="1">–</td></tr><tr><td rowspan="1" colspan="1">
                  <bold><italic><tp:taxon-name><tp:taxon-name-part taxon-name-part-type="genus" reg="Loxospora">Loxospora</tp:taxon-name-part><tp:taxon-name-part taxon-name-part-type="species" reg="elatina">elatina</tp:taxon-name-part></tp:taxon-name></italic> 30</bold>
                </td><td rowspan="1" colspan="1">Czechia. Silesia</td><td rowspan="1" colspan="1">Malíček et al. 8916 (herb. Malíček)</td><td rowspan="1" colspan="1">–</td><td rowspan="1" colspan="1" style="color: #4d4d38">
                  <ext-link xmlns:xlink="http://www.w3.org/1999/xlink" ext-link-type="gen" xlink:href="PP080149" xlink:type="simple">PP080149</ext-link>
                </td><td rowspan="1" colspan="1">–</td></tr><tr><td rowspan="1" colspan="1">
                  <bold><italic><tp:taxon-name><tp:taxon-name-part taxon-name-part-type="genus" reg="Loxospora">Loxospora</tp:taxon-name-part><tp:taxon-name-part taxon-name-part-type="species" reg="elatina">elatina</tp:taxon-name-part></tp:taxon-name></italic> 31</bold>
                </td><td rowspan="1" colspan="1">Russia. Caucasus Mts</td><td rowspan="1" colspan="1">Malíček et al. 10515 (herb. Malíček)</td><td rowspan="1" colspan="1">–</td><td rowspan="1" colspan="1" style="color: #4d4d38">
                  <ext-link xmlns:xlink="http://www.w3.org/1999/xlink" ext-link-type="gen" xlink:href="PP080150" xlink:type="simple">PP080150</ext-link>
                </td><td rowspan="1" colspan="1">–</td></tr><tr><td rowspan="1" colspan="1">
                  <bold><italic><tp:taxon-name><tp:taxon-name-part taxon-name-part-type="genus" reg="Loxospora">Loxospora</tp:taxon-name-part><tp:taxon-name-part taxon-name-part-type="species" reg="ochrophaea">ochrophaea</tp:taxon-name-part></tp:taxon-name></italic> 3</bold>
                </td><td rowspan="1" colspan="1">U.S.A. Maine. Washington Co.</td><td rowspan="1" colspan="1">Harris 60662 (NY-1818726)</td><td rowspan="1" colspan="1" style="color: #4d4d38">
                  <ext-link xmlns:xlink="http://www.w3.org/1999/xlink" ext-link-type="gen" xlink:href="PP080116" xlink:type="simple">PP080116</ext-link>
                </td><td rowspan="1" colspan="1">–</td><td rowspan="1" colspan="1">–</td></tr><tr><td rowspan="1" colspan="1">
                  <bold><italic><tp:taxon-name><tp:taxon-name-part taxon-name-part-type="genus" reg="Loxospora">Loxospora</tp:taxon-name-part><tp:taxon-name-part taxon-name-part-type="species" reg="ochrophaea">ochrophaea</tp:taxon-name-part></tp:taxon-name></italic> 4</bold>
                </td><td rowspan="1" colspan="1">U.S.A. North Carolina. Yancey Co.</td><td rowspan="1" colspan="1">Kraus 44 (NY-2607571)</td><td rowspan="1" colspan="1" style="color: #4d4d38">
                  <ext-link xmlns:xlink="http://www.w3.org/1999/xlink" ext-link-type="gen" xlink:href="PP080124" xlink:type="simple">PP080124</ext-link>
                </td><td rowspan="1" colspan="1">–</td><td rowspan="1" colspan="1">–</td></tr><tr><td rowspan="1" colspan="1">
                  <bold><italic><tp:taxon-name><tp:taxon-name-part taxon-name-part-type="genus" reg="Loxospora">Loxospora</tp:taxon-name-part><tp:taxon-name-part taxon-name-part-type="species" reg="ochrophaea">ochrophaea</tp:taxon-name-part></tp:taxon-name></italic> 5</bold>
                </td><td rowspan="1" colspan="1">U.S.A. North Carolina. Haywood Co.</td><td rowspan="1" colspan="1">Lendemer 45473 (NY-2440690)</td><td rowspan="1" colspan="1" style="color: #4d4d38">
                  <ext-link xmlns:xlink="http://www.w3.org/1999/xlink" ext-link-type="gen" xlink:href="PP080111" xlink:type="simple">PP080111</ext-link>
                </td><td rowspan="1" colspan="1">–</td><td rowspan="1" colspan="1">–</td></tr><tr><td rowspan="1" colspan="1">
                  <bold><italic><tp:taxon-name><tp:taxon-name-part taxon-name-part-type="genus" reg="Loxospora">Loxospora</tp:taxon-name-part><tp:taxon-name-part taxon-name-part-type="species" reg="ochrophaea">ochrophaea</tp:taxon-name-part></tp:taxon-name></italic> 6</bold>
                </td><td rowspan="1" colspan="1">U.S.A. Tennessee. Sevier Co.</td><td rowspan="1" colspan="1">Lendemer 47245 (NY-2795450)</td><td rowspan="1" colspan="1" style="color: #4d4d38">
                  <ext-link xmlns:xlink="http://www.w3.org/1999/xlink" ext-link-type="gen" xlink:href="PP080112" xlink:type="simple">PP080112</ext-link>
                </td><td rowspan="1" colspan="1" style="color: #4d4d38">
                  <ext-link xmlns:xlink="http://www.w3.org/1999/xlink" ext-link-type="gen" xlink:href="PP080144" xlink:type="simple">PP080144</ext-link>
                </td><td rowspan="1" colspan="1">–</td></tr><tr><td rowspan="1" colspan="1">
                  <bold><italic><tp:taxon-name><tp:taxon-name-part taxon-name-part-type="genus" reg="Loxospora">Loxospora</tp:taxon-name-part><tp:taxon-name-part taxon-name-part-type="species" reg="ochrophaea">ochrophaea</tp:taxon-name-part></tp:taxon-name></italic> 7</bold>
                </td><td rowspan="1" colspan="1">U.S.A. Tennessee. Sevier Co.</td><td rowspan="1" colspan="1">Lendemer 46150 (NY-2606798)</td><td rowspan="1" colspan="1" style="color: #4d4d38">
                  <ext-link xmlns:xlink="http://www.w3.org/1999/xlink" ext-link-type="gen" xlink:href="PP080113" xlink:type="simple">PP080113</ext-link>
                </td><td rowspan="1" colspan="1" style="color: #4d4d38">
                  <ext-link xmlns:xlink="http://www.w3.org/1999/xlink" ext-link-type="gen" xlink:href="PP091207" xlink:type="simple">PP091207</ext-link>
                </td><td rowspan="1" colspan="1">–</td></tr><tr><td rowspan="1" colspan="1">
                  <bold><italic><tp:taxon-name><tp:taxon-name-part taxon-name-part-type="genus" reg="Loxospora">Loxospora</tp:taxon-name-part><tp:taxon-name-part taxon-name-part-type="species" reg="ochrophaea">ochrophaea</tp:taxon-name-part></tp:taxon-name></italic> 8</bold>
                </td><td rowspan="1" colspan="1">U.S.A. Tennessee. Sevier Co.</td><td rowspan="1" colspan="1">Lendemer 45684 (NY-2441234)</td><td rowspan="1" colspan="1" style="color: #4d4d38">
                  <ext-link xmlns:xlink="http://www.w3.org/1999/xlink" ext-link-type="gen" xlink:href="PP080118" xlink:type="simple">PP080118</ext-link>
                </td><td rowspan="1" colspan="1">–</td><td rowspan="1" colspan="1">–</td></tr></tbody></table></table-wrap><supplementary-material xmlns:xlink="http://www.w3.org/1999/xlink" id="S3" position="float" orientation="portrait" xlink:type="simple"><object-id content-type="doi" xlink:type="simple">10.3897/mycokeys.102.116196.suppl3</object-id><object-id content-type="arpha" xlink:type="simple">AC90DDBA-979D-5AA0-A217-B3090428584F</object-id><label>Supplementary material 3</label><caption><p>Specimens of <italic><tp:taxon-name><tp:taxon-name-part taxon-name-part-type="genus" reg="Loxospora">Loxospora</tp:taxon-name-part><tp:taxon-name-part taxon-name-part-type="species" reg="chloropolia">chloropolia</tp:taxon-name-part></tp:taxon-name></italic>, <italic><tp:taxon-name><tp:taxon-name-part taxon-name-part-type="genus" reg="Loxospora">L.</tp:taxon-name-part><tp:taxon-name-part taxon-name-part-type="species" reg="elatina">elatina</tp:taxon-name-part></tp:taxon-name></italic> and <italic><tp:taxon-name><tp:taxon-name-part taxon-name-part-type="genus" reg="Loxospora">L.</tp:taxon-name-part><tp:taxon-name-part taxon-name-part-type="species" reg="ochrophaea">ochrophaea</tp:taxon-name-part></tp:taxon-name></italic> revised for this study</p></caption><statement content-type="dataType"><label>Data type</label><p>xlsx</p></statement><media xlink:href="mycokeys-102-155-s003.xlsx" mimetype="application" mime-subtype="vnd.openxmlformats-officedocument.spreadsheetml.sheet" position="float" orientation="portrait" xlink:type="simple" id="oo_986581.xlsx"><uri content-type="original_file" xlink:type="simple">https://binary.pensoft.net/file/986581</uri></media><permissions><license xlink:type="simple"><license-p>This dataset is made available under the Open Database License (http://opendatacommons.org/licenses/odbl/1.0/). The Open Database License (ODbL) is a license agreement intended to allow users to freely share, modify, and use this Dataset while maintaining this same freedom for others, provided that the original source and author(s) are credited.</license-p></license></permissions><attrib specific-use="authors">Łucja Ptach-Styn, Beata Guzow-Krzemińska, James C. Lendemer, Tor Tønsberg, Martin Kukwa</attrib></supplementary-material><supplementary-material xmlns:xlink="http://www.w3.org/1999/xlink" id="S2" position="float" orientation="portrait" xlink:type="simple"><object-id content-type="doi" xlink:type="simple">10.3897/mycokeys.102.116196.suppl2</object-id><object-id content-type="arpha" xlink:type="simple">AFD1DCA2-1677-51D6-86D3-90BD707B9E79</object-id><label>Supplementary material 2</label><caption><p>Sequences obtained from GenBank and used in phylogenetic analyses</p></caption><statement content-type="dataType"><label>Data type</label><p>xlsx</p></statement><statement content-type="notes"><label>Explanation note</label><p>Samples marked with an asterisk in herbarium column were revised by authors.</p></statement><media xlink:href="mycokeys-102-155-s002.xlsx" mimetype="application" mime-subtype="vnd.openxmlformats-officedocument.spreadsheetml.sheet" position="float" orientation="portrait" xlink:type="simple" id="oo_986580.xlsx"><uri content-type="original_file" xlink:type="simple">https://binary.pensoft.net/file/986580</uri></media><permissions><license xlink:type="simple"><license-p>This dataset is made available under the Open Database License (http://opendatacommons.org/licenses/odbl/1.0/). The Open Database License (ODbL) is a license agreement intended to allow users to freely share, modify, and use this Dataset while maintaining this same freedom for others, provided that the original source and author(s) are credited.</license-p></license></permissions><attrib specific-use="authors">Łucja Ptach-Styn, Beata Guzow-Krzemińska, James C. Lendemer, Tor Tønsberg, Martin Kukwa</attrib></supplementary-material><table-wrap id="T2" position="float" orientation="portrait"><label>Table 2.</label><caption><p>Variable positions in the alignment of nuITS rDNA marker of <italic><tp:taxon-name><tp:taxon-name-part taxon-name-part-type="genus" reg="Loxospora">Loxospora</tp:taxon-name-part><tp:taxon-name-part taxon-name-part-type="species" reg="chloropolia">chloropolia</tp:taxon-name-part></tp:taxon-name></italic>, <italic><tp:taxon-name><tp:taxon-name-part taxon-name-part-type="genus" reg="Loxospora">L.</tp:taxon-name-part><tp:taxon-name-part taxon-name-part-type="species" reg="elatina">elatina</tp:taxon-name-part></tp:taxon-name></italic> and <italic><tp:taxon-name><tp:taxon-name-part taxon-name-part-type="genus" reg="Loxospora">L.</tp:taxon-name-part><tp:taxon-name-part taxon-name-part-type="species" reg="ochrophaea">ochrophaea</tp:taxon-name-part></tp:taxon-name></italic>. Variable characters are marked in bold, while diagnostic nucleotide position characters to distinguish <italic><tp:taxon-name><tp:taxon-name-part taxon-name-part-type="genus" reg="Loxospora">L.</tp:taxon-name-part><tp:taxon-name-part taxon-name-part-type="species" reg="chloropolia">chloropolia</tp:taxon-name-part></tp:taxon-name></italic> from both <italic><tp:taxon-name><tp:taxon-name-part taxon-name-part-type="genus" reg="Loxospora">L.</tp:taxon-name-part><tp:taxon-name-part taxon-name-part-type="species" reg="elatina">elatina</tp:taxon-name-part></tp:taxon-name></italic> and <italic><tp:taxon-name><tp:taxon-name-part taxon-name-part-type="genus" reg="Loxospora">L.</tp:taxon-name-part><tp:taxon-name-part taxon-name-part-type="species" reg="ochrophaea">ochrophaea</tp:taxon-name-part></tp:taxon-name></italic> are marked with a gray background, including indels.</p></caption><table id="TID0EAQDI" rules="all"><tbody><tr><th rowspan="2" colspan="1">Sequence</th><th rowspan="1" colspan="43">Position in alignment</th></tr><tr><th rowspan="1" colspan="1" style="background: #dbdcde">11</th><th rowspan="1" colspan="1">15</th><th rowspan="1" colspan="1">16</th><th rowspan="1" colspan="1" style="background: #dbdcde">17</th><th rowspan="1" colspan="1" style="background: #dbdcde">19</th><th rowspan="1" colspan="1" style="background: #dbdcde">20</th><th rowspan="1" colspan="1" style="background: #dbdcde">27</th><th rowspan="1" colspan="1" style="background: #dbdcde">34</th><th rowspan="1" colspan="1" style="background: #dbdcde">35</th><th rowspan="1" colspan="1" style="background: #dbdcde">37</th><th rowspan="1" colspan="1">38</th><th rowspan="1" colspan="1" style="background: #dbdcde">42</th><th rowspan="1" colspan="1" style="background: #dbdcde">43</th><th rowspan="1" colspan="1" style="background: #dbdcde">44</th><th rowspan="1" colspan="1" style="background: #dbdcde">45</th><th rowspan="1" colspan="1">46</th><th rowspan="1" colspan="1" style="background: #dbdcde">52</th><th rowspan="1" colspan="1" style="background: #dbdcde">68</th><th rowspan="1" colspan="1">79</th><th rowspan="1" colspan="1">107</th><th rowspan="1" colspan="1" style="background: #dbdcde">311</th><th rowspan="1" colspan="1" style="background: #dbdcde">321</th><th rowspan="1" colspan="1" style="background: #dbdcde">332</th><th rowspan="1" colspan="1" style="background: #dbdcde">334</th><th rowspan="1" colspan="1" style="background: #dbdcde">340</th><th rowspan="1" colspan="1" style="background: #dbdcde">341</th><th rowspan="1" colspan="1" style="background: #dbdcde">342</th><th rowspan="1" colspan="1">347</th><th rowspan="1" colspan="1" style="background: #dbdcde">371</th><th rowspan="1" colspan="1" style="background: #dbdcde">387</th><th rowspan="1" colspan="1" style="background: #dbdcde">389</th><th rowspan="1" colspan="1" style="background: #dbdcde">393</th><th rowspan="1" colspan="1">401</th><th rowspan="1" colspan="1" style="background: #dbdcde">405</th><th rowspan="1" colspan="1">412</th><th rowspan="1" colspan="1" style="background: #dbdcde">416</th><th rowspan="1" colspan="1">417</th><th rowspan="1" colspan="1">419</th><th rowspan="1" colspan="1">420</th><th rowspan="1" colspan="1">432</th><th rowspan="1" colspan="1">435</th><th rowspan="1" colspan="1">439</th><th rowspan="1" colspan="1">441</th></tr><tr><td rowspan="1" colspan="1"><italic><tp:taxon-name><tp:taxon-name-part taxon-name-part-type="genus" reg="Loxospora">L.</tp:taxon-name-part><tp:taxon-name-part taxon-name-part-type="species" reg="chloropolia">chloropolia</tp:taxon-name-part></tp:taxon-name></italic> 1</td><td rowspan="1" colspan="1" style="background: #dbdcde">
                <bold>C</bold>
              </td><td rowspan="1" colspan="1">C</td><td rowspan="1" colspan="1">C</td><td rowspan="1" colspan="1" style="background: #dbdcde">
                <bold>T</bold>
              </td><td rowspan="1" colspan="1" style="background: #dbdcde">
                <bold>T</bold>
              </td><td rowspan="1" colspan="1" style="background: #dbdcde">
                <bold>T</bold>
              </td><td rowspan="1" colspan="1" style="background: #dbdcde">
                <bold>C</bold>
              </td><td rowspan="1" colspan="1" style="background: #dbdcde">
                <bold>T</bold>
              </td><td rowspan="1" colspan="1" style="background: #dbdcde">
                <bold>A</bold>
              </td><td rowspan="1" colspan="1" style="background: #dbdcde">
                <bold>T</bold>
              </td><td rowspan="1" colspan="1">
                <bold>A</bold>
              </td><td rowspan="1" colspan="1" style="background: #dbdcde">–</td><td rowspan="1" colspan="1" style="background: #dbdcde">–</td><td rowspan="1" colspan="1" style="background: #dbdcde">–</td><td rowspan="1" colspan="1" style="background: #dbdcde">–</td><td rowspan="1" colspan="1">T</td><td rowspan="1" colspan="1" style="background: #dbdcde">
                <bold>C</bold>
              </td><td rowspan="1" colspan="1" style="background: #dbdcde">
                <bold>C</bold>
              </td><td rowspan="1" colspan="1">G</td><td rowspan="1" colspan="1">A</td><td rowspan="1" colspan="1" style="background: #dbdcde">
                <bold>T</bold>
              </td><td rowspan="1" colspan="1" style="background: #dbdcde">
                <bold>C</bold>
              </td><td rowspan="1" colspan="1" style="background: #dbdcde">
                <bold>G</bold>
              </td><td rowspan="1" colspan="1" style="background: #dbdcde">
                <bold>G</bold>
              </td><td rowspan="1" colspan="1" style="background: #dbdcde">
                <bold>C</bold>
              </td><td rowspan="1" colspan="1" style="background: #dbdcde">
                <bold>T</bold>
              </td><td rowspan="1" colspan="1" style="background: #dbdcde">
                <bold>G</bold>
              </td><td rowspan="1" colspan="1">G</td><td rowspan="1" colspan="1" style="background: #dbdcde">
                <bold>T</bold>
              </td><td rowspan="1" colspan="1" style="background: #dbdcde">
                <bold>G</bold>
              </td><td rowspan="1" colspan="1" style="background: #dbdcde">
                <bold>T</bold>
              </td><td rowspan="1" colspan="1" style="background: #dbdcde">
                <bold>A</bold>
              </td><td rowspan="1" colspan="1">T</td><td rowspan="1" colspan="1" style="background: #dbdcde">
                <bold>T</bold>
              </td><td rowspan="1" colspan="1">
                <bold>T</bold>
              </td><td rowspan="1" colspan="1" style="background: #dbdcde">
                <bold>T</bold>
              </td><td rowspan="1" colspan="1">T</td><td rowspan="1" colspan="1">G</td><td rowspan="1" colspan="1">T</td><td rowspan="1" colspan="1">–</td><td rowspan="1" colspan="1">G</td><td rowspan="1" colspan="1">G</td><td rowspan="1" colspan="1">G</td></tr><tr><td rowspan="1" colspan="1"><italic><tp:taxon-name><tp:taxon-name-part taxon-name-part-type="genus" reg="Loxospora">L.</tp:taxon-name-part><tp:taxon-name-part taxon-name-part-type="species" reg="chloropolia">chloropolia</tp:taxon-name-part></tp:taxon-name></italic> 2</td><td rowspan="1" colspan="1" style="background: #dbdcde">
                <bold>C</bold>
              </td><td rowspan="1" colspan="1">C</td><td rowspan="1" colspan="1">C</td><td rowspan="1" colspan="1" style="background: #dbdcde">
                <bold>T</bold>
              </td><td rowspan="1" colspan="1" style="background: #dbdcde">
                <bold>T</bold>
              </td><td rowspan="1" colspan="1" style="background: #dbdcde">
                <bold>T</bold>
              </td><td rowspan="1" colspan="1" style="background: #dbdcde">
                <bold>C</bold>
              </td><td rowspan="1" colspan="1" style="background: #dbdcde">
                <bold>T</bold>
              </td><td rowspan="1" colspan="1" style="background: #dbdcde">
                <bold>A</bold>
              </td><td rowspan="1" colspan="1" style="background: #dbdcde">
                <bold>T</bold>
              </td><td rowspan="1" colspan="1">
                <bold>A</bold>
              </td><td rowspan="1" colspan="1" style="background: #dbdcde">–</td><td rowspan="1" colspan="1" style="background: #dbdcde">–</td><td rowspan="1" colspan="1" style="background: #dbdcde">–</td><td rowspan="1" colspan="1" style="background: #dbdcde">–</td><td rowspan="1" colspan="1">T</td><td rowspan="1" colspan="1" style="background: #dbdcde">
                <bold>C</bold>
              </td><td rowspan="1" colspan="1" style="background: #dbdcde">
                <bold>C</bold>
              </td><td rowspan="1" colspan="1">G</td><td rowspan="1" colspan="1">A</td><td rowspan="1" colspan="1" style="background: #dbdcde">
                <bold>T</bold>
              </td><td rowspan="1" colspan="1" style="background: #dbdcde">
                <bold>C</bold>
              </td><td rowspan="1" colspan="1" style="background: #dbdcde">
                <bold>G</bold>
              </td><td rowspan="1" colspan="1" style="background: #dbdcde">
                <bold>G</bold>
              </td><td rowspan="1" colspan="1" style="background: #dbdcde">
                <bold>C</bold>
              </td><td rowspan="1" colspan="1" style="background: #dbdcde">
                <bold>T</bold>
              </td><td rowspan="1" colspan="1" style="background: #dbdcde">
                <bold>G</bold>
              </td><td rowspan="1" colspan="1">G</td><td rowspan="1" colspan="1" style="background: #dbdcde">
                <bold>T</bold>
              </td><td rowspan="1" colspan="1" style="background: #dbdcde">
                <bold>G</bold>
              </td><td rowspan="1" colspan="1" style="background: #dbdcde">
                <bold>T</bold>
              </td><td rowspan="1" colspan="1" style="background: #dbdcde">
                <bold>A</bold>
              </td><td rowspan="1" colspan="1">T</td><td rowspan="1" colspan="1" style="background: #dbdcde">
                <bold>T</bold>
              </td><td rowspan="1" colspan="1">
                <bold>T</bold>
              </td><td rowspan="1" colspan="1" style="background: #dbdcde">
                <bold>T</bold>
              </td><td rowspan="1" colspan="1">T</td><td rowspan="1" colspan="1">G</td><td rowspan="1" colspan="1">T</td><td rowspan="1" colspan="1">–</td><td rowspan="1" colspan="1">G</td><td rowspan="1" colspan="1">G</td><td rowspan="1" colspan="1">G</td></tr><tr><td rowspan="1" colspan="1"><italic><tp:taxon-name><tp:taxon-name-part taxon-name-part-type="genus" reg="Loxospora">L.</tp:taxon-name-part><tp:taxon-name-part taxon-name-part-type="species" reg="chloropolia">chloropolia</tp:taxon-name-part></tp:taxon-name></italic> 3</td><td rowspan="1" colspan="1" style="background: #dbdcde">
                <bold>C</bold>
              </td><td rowspan="1" colspan="1">C</td><td rowspan="1" colspan="1">C</td><td rowspan="1" colspan="1" style="background: #dbdcde">
                <bold>T</bold>
              </td><td rowspan="1" colspan="1" style="background: #dbdcde">
                <bold>T</bold>
              </td><td rowspan="1" colspan="1" style="background: #dbdcde">
                <bold>T</bold>
              </td><td rowspan="1" colspan="1" style="background: #dbdcde">
                <bold>C</bold>
              </td><td rowspan="1" colspan="1" style="background: #dbdcde">
                <bold>T</bold>
              </td><td rowspan="1" colspan="1" style="background: #dbdcde">
                <bold>A</bold>
              </td><td rowspan="1" colspan="1" style="background: #dbdcde">
                <bold>T</bold>
              </td><td rowspan="1" colspan="1">
                <bold>A</bold>
              </td><td rowspan="1" colspan="1" style="background: #dbdcde">–</td><td rowspan="1" colspan="1" style="background: #dbdcde">–</td><td rowspan="1" colspan="1" style="background: #dbdcde">–</td><td rowspan="1" colspan="1" style="background: #dbdcde">–</td><td rowspan="1" colspan="1">T</td><td rowspan="1" colspan="1" style="background: #dbdcde">
                <bold>C</bold>
              </td><td rowspan="1" colspan="1" style="background: #dbdcde">
                <bold>C</bold>
              </td><td rowspan="1" colspan="1">G</td><td rowspan="1" colspan="1">A</td><td rowspan="1" colspan="1" style="background: #dbdcde">
                <bold>T</bold>
              </td><td rowspan="1" colspan="1" style="background: #dbdcde">
                <bold>C</bold>
              </td><td rowspan="1" colspan="1" style="background: #dbdcde">
                <bold>G</bold>
              </td><td rowspan="1" colspan="1" style="background: #dbdcde">
                <bold>G</bold>
              </td><td rowspan="1" colspan="1" style="background: #dbdcde">
                <bold>C</bold>
              </td><td rowspan="1" colspan="1" style="background: #dbdcde">
                <bold>T</bold>
              </td><td rowspan="1" colspan="1" style="background: #dbdcde">
                <bold>G</bold>
              </td><td rowspan="1" colspan="1">G</td><td rowspan="1" colspan="1" style="background: #dbdcde">
                <bold>T</bold>
              </td><td rowspan="1" colspan="1" style="background: #dbdcde">
                <bold>G</bold>
              </td><td rowspan="1" colspan="1" style="background: #dbdcde">
                <bold>T</bold>
              </td><td rowspan="1" colspan="1" style="background: #dbdcde">
                <bold>A</bold>
              </td><td rowspan="1" colspan="1">
                <bold>C</bold>
              </td><td rowspan="1" colspan="1" style="background: #dbdcde">
                <bold>T</bold>
              </td><td rowspan="1" colspan="1">
                <bold>T</bold>
              </td><td rowspan="1" colspan="1" style="background: #dbdcde">
                <bold>T</bold>
              </td><td rowspan="1" colspan="1">T</td><td rowspan="1" colspan="1">G</td><td rowspan="1" colspan="1">T</td><td rowspan="1" colspan="1">–</td><td rowspan="1" colspan="1">G</td><td rowspan="1" colspan="1">G</td><td rowspan="1" colspan="1">G</td></tr><tr><td rowspan="1" colspan="1"><italic><tp:taxon-name><tp:taxon-name-part taxon-name-part-type="genus" reg="Loxospora">L.</tp:taxon-name-part><tp:taxon-name-part taxon-name-part-type="species" reg="chloropolia">chloropolia</tp:taxon-name-part></tp:taxon-name></italic> 5</td><td rowspan="1" colspan="1" style="background: #dbdcde">
                <bold>C</bold>
              </td><td rowspan="1" colspan="1">C</td><td rowspan="1" colspan="1">C</td><td rowspan="1" colspan="1" style="background: #dbdcde">
                <bold>T</bold>
              </td><td rowspan="1" colspan="1" style="background: #dbdcde">
                <bold>T</bold>
              </td><td rowspan="1" colspan="1" style="background: #dbdcde">
                <bold>T</bold>
              </td><td rowspan="1" colspan="1" style="background: #dbdcde">
                <bold>C</bold>
              </td><td rowspan="1" colspan="1" style="background: #dbdcde">
                <bold>T</bold>
              </td><td rowspan="1" colspan="1" style="background: #dbdcde">
                <bold>A</bold>
              </td><td rowspan="1" colspan="1" style="background: #dbdcde">
                <bold>T</bold>
              </td><td rowspan="1" colspan="1">
                <bold>A</bold>
              </td><td rowspan="1" colspan="1" style="background: #dbdcde">–</td><td rowspan="1" colspan="1" style="background: #dbdcde">–</td><td rowspan="1" colspan="1" style="background: #dbdcde">–</td><td rowspan="1" colspan="1" style="background: #dbdcde">–</td><td rowspan="1" colspan="1">T</td><td rowspan="1" colspan="1" style="background: #dbdcde">
                <bold>C</bold>
              </td><td rowspan="1" colspan="1" style="background: #dbdcde">
                <bold>C</bold>
              </td><td rowspan="1" colspan="1">G</td><td rowspan="1" colspan="1">A</td><td rowspan="1" colspan="1" style="background: #dbdcde">
                <bold>T</bold>
              </td><td rowspan="1" colspan="1" style="background: #dbdcde">
                <bold>C</bold>
              </td><td rowspan="1" colspan="1" style="background: #dbdcde">
                <bold>G</bold>
              </td><td rowspan="1" colspan="1" style="background: #dbdcde">
                <bold>G</bold>
              </td><td rowspan="1" colspan="1" style="background: #dbdcde">
                <bold>C</bold>
              </td><td rowspan="1" colspan="1" style="background: #dbdcde">
                <bold>T</bold>
              </td><td rowspan="1" colspan="1" style="background: #dbdcde">
                <bold>G</bold>
              </td><td rowspan="1" colspan="1">G</td><td rowspan="1" colspan="1" style="background: #dbdcde">
                <bold>T</bold>
              </td><td rowspan="1" colspan="1" style="background: #dbdcde">
                <bold>G</bold>
              </td><td rowspan="1" colspan="1" style="background: #dbdcde">
                <bold>T</bold>
              </td><td rowspan="1" colspan="1" style="background: #dbdcde">
                <bold>A</bold>
              </td><td rowspan="1" colspan="1">Y</td><td rowspan="1" colspan="1" style="background: #dbdcde">
                <bold>T</bold>
              </td><td rowspan="1" colspan="1">
                <bold>T</bold>
              </td><td rowspan="1" colspan="1" style="background: #dbdcde">
                <bold>T</bold>
              </td><td rowspan="1" colspan="1">T</td><td rowspan="1" colspan="1">G</td><td rowspan="1" colspan="1">T</td><td rowspan="1" colspan="1">–</td><td rowspan="1" colspan="1">G</td><td rowspan="1" colspan="1">G</td><td rowspan="1" colspan="1">G</td></tr><tr><td rowspan="1" colspan="1"><italic><tp:taxon-name><tp:taxon-name-part taxon-name-part-type="genus" reg="Loxospora">L.</tp:taxon-name-part><tp:taxon-name-part taxon-name-part-type="species" reg="chloropolia">chloropolia</tp:taxon-name-part></tp:taxon-name></italic> 6</td><td rowspan="1" colspan="1" style="background: #dbdcde">
                <bold>C</bold>
              </td><td rowspan="1" colspan="1">C</td><td rowspan="1" colspan="1">C</td><td rowspan="1" colspan="1" style="background: #dbdcde">
                <bold>T</bold>
              </td><td rowspan="1" colspan="1" style="background: #dbdcde">
                <bold>T</bold>
              </td><td rowspan="1" colspan="1" style="background: #dbdcde">
                <bold>T</bold>
              </td><td rowspan="1" colspan="1" style="background: #dbdcde">
                <bold>C</bold>
              </td><td rowspan="1" colspan="1" style="background: #dbdcde">
                <bold>T</bold>
              </td><td rowspan="1" colspan="1" style="background: #dbdcde">
                <bold>A</bold>
              </td><td rowspan="1" colspan="1" style="background: #dbdcde">
                <bold>T</bold>
              </td><td rowspan="1" colspan="1">
                <bold>A</bold>
              </td><td rowspan="1" colspan="1" style="background: #dbdcde">–</td><td rowspan="1" colspan="1" style="background: #dbdcde">–</td><td rowspan="1" colspan="1" style="background: #dbdcde">–</td><td rowspan="1" colspan="1" style="background: #dbdcde">–</td><td rowspan="1" colspan="1">T</td><td rowspan="1" colspan="1" style="background: #dbdcde">
                <bold>C</bold>
              </td><td rowspan="1" colspan="1" style="background: #dbdcde">
                <bold>C</bold>
              </td><td rowspan="1" colspan="1">G</td><td rowspan="1" colspan="1">A</td><td rowspan="1" colspan="1" style="background: #dbdcde">
                <bold>T</bold>
              </td><td rowspan="1" colspan="1" style="background: #dbdcde">
                <bold>C</bold>
              </td><td rowspan="1" colspan="1" style="background: #dbdcde">
                <bold>G</bold>
              </td><td rowspan="1" colspan="1" style="background: #dbdcde">
                <bold>G</bold>
              </td><td rowspan="1" colspan="1" style="background: #dbdcde">
                <bold>C</bold>
              </td><td rowspan="1" colspan="1" style="background: #dbdcde">
                <bold>T</bold>
              </td><td rowspan="1" colspan="1" style="background: #dbdcde">
                <bold>G</bold>
              </td><td rowspan="1" colspan="1">G</td><td rowspan="1" colspan="1" style="background: #dbdcde">
                <bold>T</bold>
              </td><td rowspan="1" colspan="1" style="background: #dbdcde">
                <bold>G</bold>
              </td><td rowspan="1" colspan="1" style="background: #dbdcde">
                <bold>T</bold>
              </td><td rowspan="1" colspan="1" style="background: #dbdcde">
                <bold>A</bold>
              </td><td rowspan="1" colspan="1">
                <bold>C</bold>
              </td><td rowspan="1" colspan="1" style="background: #dbdcde">
                <bold>T</bold>
              </td><td rowspan="1" colspan="1">
                <bold>T</bold>
              </td><td rowspan="1" colspan="1" style="background: #dbdcde">
                <bold>T</bold>
              </td><td rowspan="1" colspan="1">T</td><td rowspan="1" colspan="1">G</td><td rowspan="1" colspan="1">T</td><td rowspan="1" colspan="1">–</td><td rowspan="1" colspan="1">G</td><td rowspan="1" colspan="1">G</td><td rowspan="1" colspan="1">G</td></tr><tr><td rowspan="1" colspan="1"><italic><tp:taxon-name><tp:taxon-name-part taxon-name-part-type="genus" reg="Loxospora">L.</tp:taxon-name-part><tp:taxon-name-part taxon-name-part-type="species" reg="chloropolia">chloropolia</tp:taxon-name-part></tp:taxon-name></italic> 8</td><td rowspan="1" colspan="1" style="background: #dbdcde">
                <bold>C</bold>
              </td><td rowspan="1" colspan="1">C</td><td rowspan="1" colspan="1">C</td><td rowspan="1" colspan="1" style="background: #dbdcde">
                <bold>T</bold>
              </td><td rowspan="1" colspan="1" style="background: #dbdcde">
                <bold>T</bold>
              </td><td rowspan="1" colspan="1" style="background: #dbdcde">
                <bold>T</bold>
              </td><td rowspan="1" colspan="1" style="background: #dbdcde">
                <bold>C</bold>
              </td><td rowspan="1" colspan="1" style="background: #dbdcde">
                <bold>T</bold>
              </td><td rowspan="1" colspan="1" style="background: #dbdcde">
                <bold>A</bold>
              </td><td rowspan="1" colspan="1" style="background: #dbdcde">
                <bold>T</bold>
              </td><td rowspan="1" colspan="1">
                <bold>A</bold>
              </td><td rowspan="1" colspan="1" style="background: #dbdcde">–</td><td rowspan="1" colspan="1" style="background: #dbdcde">–</td><td rowspan="1" colspan="1" style="background: #dbdcde">–</td><td rowspan="1" colspan="1" style="background: #dbdcde">–</td><td rowspan="1" colspan="1">T</td><td rowspan="1" colspan="1" style="background: #dbdcde">
                <bold>C</bold>
              </td><td rowspan="1" colspan="1" style="background: #dbdcde">
                <bold>C</bold>
              </td><td rowspan="1" colspan="1">G</td><td rowspan="1" colspan="1">A</td><td rowspan="1" colspan="1" style="background: #dbdcde">
                <bold>T</bold>
              </td><td rowspan="1" colspan="1" style="background: #dbdcde">
                <bold>C</bold>
              </td><td rowspan="1" colspan="1" style="background: #dbdcde">
                <bold>G</bold>
              </td><td rowspan="1" colspan="1" style="background: #dbdcde">
                <bold>G</bold>
              </td><td rowspan="1" colspan="1" style="background: #dbdcde">
                <bold>C</bold>
              </td><td rowspan="1" colspan="1" style="background: #dbdcde">
                <bold>T</bold>
              </td><td rowspan="1" colspan="1" style="background: #dbdcde">
                <bold>G</bold>
              </td><td rowspan="1" colspan="1">G</td><td rowspan="1" colspan="1" style="background: #dbdcde">
                <bold>T</bold>
              </td><td rowspan="1" colspan="1" style="background: #dbdcde">
                <bold>G</bold>
              </td><td rowspan="1" colspan="1" style="background: #dbdcde">
                <bold>T</bold>
              </td><td rowspan="1" colspan="1" style="background: #dbdcde">
                <bold>A</bold>
              </td><td rowspan="1" colspan="1">
                <bold>C</bold>
              </td><td rowspan="1" colspan="1" style="background: #dbdcde">
                <bold>T</bold>
              </td><td rowspan="1" colspan="1">
                <bold>T</bold>
              </td><td rowspan="1" colspan="1" style="background: #dbdcde">
                <bold>T</bold>
              </td><td rowspan="1" colspan="1">T</td><td rowspan="1" colspan="1">G</td><td rowspan="1" colspan="1">T</td><td rowspan="1" colspan="1">–</td><td rowspan="1" colspan="1">G</td><td rowspan="1" colspan="1">G</td><td rowspan="1" colspan="1">G</td></tr><tr><td rowspan="1" colspan="1"><italic><tp:taxon-name><tp:taxon-name-part taxon-name-part-type="genus" reg="Loxospora">L.</tp:taxon-name-part><tp:taxon-name-part taxon-name-part-type="species" reg="chloropolia">chloropolia</tp:taxon-name-part></tp:taxon-name></italic> 9</td><td rowspan="1" colspan="1" style="background: #dbdcde">
                <bold>C</bold>
              </td><td rowspan="1" colspan="1">C</td><td rowspan="1" colspan="1">C</td><td rowspan="1" colspan="1" style="background: #dbdcde">
                <bold>T</bold>
              </td><td rowspan="1" colspan="1" style="background: #dbdcde">
                <bold>T</bold>
              </td><td rowspan="1" colspan="1" style="background: #dbdcde">
                <bold>T</bold>
              </td><td rowspan="1" colspan="1" style="background: #dbdcde">
                <bold>C</bold>
              </td><td rowspan="1" colspan="1" style="background: #dbdcde">
                <bold>T</bold>
              </td><td rowspan="1" colspan="1" style="background: #dbdcde">
                <bold>A</bold>
              </td><td rowspan="1" colspan="1" style="background: #dbdcde">
                <bold>T</bold>
              </td><td rowspan="1" colspan="1">
                <bold>A</bold>
              </td><td rowspan="1" colspan="1" style="background: #dbdcde">–</td><td rowspan="1" colspan="1" style="background: #dbdcde">–</td><td rowspan="1" colspan="1" style="background: #dbdcde">–</td><td rowspan="1" colspan="1" style="background: #dbdcde">–</td><td rowspan="1" colspan="1">T</td><td rowspan="1" colspan="1" style="background: #dbdcde">
                <bold>C</bold>
              </td><td rowspan="1" colspan="1" style="background: #dbdcde">
                <bold>C</bold>
              </td><td rowspan="1" colspan="1">G</td><td rowspan="1" colspan="1">A</td><td rowspan="1" colspan="1" style="background: #dbdcde">
                <bold>T</bold>
              </td><td rowspan="1" colspan="1" style="background: #dbdcde">
                <bold>C</bold>
              </td><td rowspan="1" colspan="1" style="background: #dbdcde">
                <bold>G</bold>
              </td><td rowspan="1" colspan="1" style="background: #dbdcde">
                <bold>G</bold>
              </td><td rowspan="1" colspan="1" style="background: #dbdcde">
                <bold>C</bold>
              </td><td rowspan="1" colspan="1" style="background: #dbdcde">
                <bold>T</bold>
              </td><td rowspan="1" colspan="1" style="background: #dbdcde">
                <bold>G</bold>
              </td><td rowspan="1" colspan="1">G</td><td rowspan="1" colspan="1" style="background: #dbdcde">
                <bold>T</bold>
              </td><td rowspan="1" colspan="1" style="background: #dbdcde">
                <bold>G</bold>
              </td><td rowspan="1" colspan="1" style="background: #dbdcde">
                <bold>T</bold>
              </td><td rowspan="1" colspan="1" style="background: #dbdcde">
                <bold>A</bold>
              </td><td rowspan="1" colspan="1">
                <bold>C</bold>
              </td><td rowspan="1" colspan="1" style="background: #dbdcde">
                <bold>T</bold>
              </td><td rowspan="1" colspan="1">
                <bold>T</bold>
              </td><td rowspan="1" colspan="1" style="background: #dbdcde">
                <bold>T</bold>
              </td><td rowspan="1" colspan="1">T</td><td rowspan="1" colspan="1">G</td><td rowspan="1" colspan="1">T</td><td rowspan="1" colspan="1">–</td><td rowspan="1" colspan="1">G</td><td rowspan="1" colspan="1">G</td><td rowspan="1" colspan="1">G</td></tr><tr><td rowspan="1" colspan="1"><italic><tp:taxon-name><tp:taxon-name-part taxon-name-part-type="genus" reg="Loxospora">L.</tp:taxon-name-part><tp:taxon-name-part taxon-name-part-type="species" reg="chloropolia">chloropolia</tp:taxon-name-part></tp:taxon-name></italic> 10</td><td rowspan="1" colspan="1" style="background: #dbdcde">
                <bold>C</bold>
              </td><td rowspan="1" colspan="1">C</td><td rowspan="1" colspan="1">C</td><td rowspan="1" colspan="1" style="background: #dbdcde">
                <bold>T</bold>
              </td><td rowspan="1" colspan="1" style="background: #dbdcde">
                <bold>T</bold>
              </td><td rowspan="1" colspan="1" style="background: #dbdcde">
                <bold>T</bold>
              </td><td rowspan="1" colspan="1" style="background: #dbdcde">
                <bold>C</bold>
              </td><td rowspan="1" colspan="1" style="background: #dbdcde">
                <bold>T</bold>
              </td><td rowspan="1" colspan="1" style="background: #dbdcde">
                <bold>A</bold>
              </td><td rowspan="1" colspan="1" style="background: #dbdcde">
                <bold>T</bold>
              </td><td rowspan="1" colspan="1">
                <bold>A</bold>
              </td><td rowspan="1" colspan="1" style="background: #dbdcde">–</td><td rowspan="1" colspan="1" style="background: #dbdcde">–</td><td rowspan="1" colspan="1" style="background: #dbdcde">–</td><td rowspan="1" colspan="1" style="background: #dbdcde">–</td><td rowspan="1" colspan="1">T</td><td rowspan="1" colspan="1" style="background: #dbdcde">
                <bold>C</bold>
              </td><td rowspan="1" colspan="1" style="background: #dbdcde">
                <bold>C</bold>
              </td><td rowspan="1" colspan="1">G</td><td rowspan="1" colspan="1">A</td><td rowspan="1" colspan="1" style="background: #dbdcde">
                <bold>T</bold>
              </td><td rowspan="1" colspan="1" style="background: #dbdcde">
                <bold>C</bold>
              </td><td rowspan="1" colspan="1" style="background: #dbdcde">
                <bold>G</bold>
              </td><td rowspan="1" colspan="1" style="background: #dbdcde">
                <bold>G</bold>
              </td><td rowspan="1" colspan="1" style="background: #dbdcde">
                <bold>C</bold>
              </td><td rowspan="1" colspan="1" style="background: #dbdcde">
                <bold>T</bold>
              </td><td rowspan="1" colspan="1" style="background: #dbdcde">
                <bold>G</bold>
              </td><td rowspan="1" colspan="1">G</td><td rowspan="1" colspan="1" style="background: #dbdcde">
                <bold>T</bold>
              </td><td rowspan="1" colspan="1" style="background: #dbdcde">
                <bold>G</bold>
              </td><td rowspan="1" colspan="1" style="background: #dbdcde">
                <bold>T</bold>
              </td><td rowspan="1" colspan="1" style="background: #dbdcde">
                <bold>A</bold>
              </td><td rowspan="1" colspan="1">T</td><td rowspan="1" colspan="1" style="background: #dbdcde">
                <bold>T</bold>
              </td><td rowspan="1" colspan="1">
                <bold>T</bold>
              </td><td rowspan="1" colspan="1" style="background: #dbdcde">
                <bold>T</bold>
              </td><td rowspan="1" colspan="1">T</td><td rowspan="1" colspan="1">G</td><td rowspan="1" colspan="1">T</td><td rowspan="1" colspan="1">–</td><td rowspan="1" colspan="1">G</td><td rowspan="1" colspan="1">G</td><td rowspan="1" colspan="1">G</td></tr><tr><td rowspan="1" colspan="1"><italic><tp:taxon-name><tp:taxon-name-part taxon-name-part-type="genus" reg="Loxospora">L.</tp:taxon-name-part><tp:taxon-name-part taxon-name-part-type="species" reg="chloropolia">chloropolia</tp:taxon-name-part></tp:taxon-name></italic> 7</td><td rowspan="1" colspan="1" style="background: #dbdcde">
                <bold>C</bold>
              </td><td rowspan="1" colspan="1">C</td><td rowspan="1" colspan="1">C</td><td rowspan="1" colspan="1" style="background: #dbdcde">
                <bold>T</bold>
              </td><td rowspan="1" colspan="1" style="background: #dbdcde">
                <bold>T</bold>
              </td><td rowspan="1" colspan="1" style="background: #dbdcde">
                <bold>T</bold>
              </td><td rowspan="1" colspan="1" style="background: #dbdcde">
                <bold>C</bold>
              </td><td rowspan="1" colspan="1" style="background: #dbdcde">
                <bold>T</bold>
              </td><td rowspan="1" colspan="1" style="background: #dbdcde">
                <bold>A</bold>
              </td><td rowspan="1" colspan="1" style="background: #dbdcde">
                <bold>T</bold>
              </td><td rowspan="1" colspan="1">
                <bold>A</bold>
              </td><td rowspan="1" colspan="1" style="background: #dbdcde">–</td><td rowspan="1" colspan="1" style="background: #dbdcde">–</td><td rowspan="1" colspan="1" style="background: #dbdcde">–</td><td rowspan="1" colspan="1" style="background: #dbdcde">–</td><td rowspan="1" colspan="1">T</td><td rowspan="1" colspan="1" style="background: #dbdcde">
                <bold>C</bold>
              </td><td rowspan="1" colspan="1" style="background: #dbdcde">
                <bold>C</bold>
              </td><td rowspan="1" colspan="1">G</td><td rowspan="1" colspan="1">A</td><td rowspan="1" colspan="1" style="background: #dbdcde">
                <bold>T</bold>
              </td><td rowspan="1" colspan="1" style="background: #dbdcde">
                <bold>C</bold>
              </td><td rowspan="1" colspan="1" style="background: #dbdcde">
                <bold>G</bold>
              </td><td rowspan="1" colspan="1" style="background: #dbdcde">
                <bold>G</bold>
              </td><td rowspan="1" colspan="1" style="background: #dbdcde">
                <bold>C</bold>
              </td><td rowspan="1" colspan="1" style="background: #dbdcde">
                <bold>T</bold>
              </td><td rowspan="1" colspan="1" style="background: #dbdcde">
                <bold>G</bold>
              </td><td rowspan="1" colspan="1">G</td><td rowspan="1" colspan="1" style="background: #dbdcde">
                <bold>T</bold>
              </td><td rowspan="1" colspan="1" style="background: #dbdcde">
                <bold>G</bold>
              </td><td rowspan="1" colspan="1" style="background: #dbdcde">
                <bold>T</bold>
              </td><td rowspan="1" colspan="1" style="background: #dbdcde">
                <bold>A</bold>
              </td><td rowspan="1" colspan="1">
                <bold>C</bold>
              </td><td rowspan="1" colspan="1" style="background: #dbdcde">
                <bold>T</bold>
              </td><td rowspan="1" colspan="1">
                <bold>T</bold>
              </td><td rowspan="1" colspan="1" style="background: #dbdcde">
                <bold>T</bold>
              </td><td rowspan="1" colspan="1">T</td><td rowspan="1" colspan="1">G</td><td rowspan="1" colspan="1">T</td><td rowspan="1" colspan="1">–</td><td rowspan="1" colspan="1">G</td><td rowspan="1" colspan="1">G</td><td rowspan="1" colspan="1">G</td></tr><tr><td rowspan="1" colspan="1"><italic><tp:taxon-name><tp:taxon-name-part taxon-name-part-type="genus" reg="Loxospora">L.</tp:taxon-name-part><tp:taxon-name-part taxon-name-part-type="species" reg="chloropolia">chloropolia</tp:taxon-name-part></tp:taxon-name></italic> 4</td><td rowspan="1" colspan="1" style="background: #dbdcde">
                <bold>C</bold>
              </td><td rowspan="1" colspan="1">C</td><td rowspan="1" colspan="1">C</td><td rowspan="1" colspan="1" style="background: #dbdcde">
                <bold>T</bold>
              </td><td rowspan="1" colspan="1" style="background: #dbdcde">
                <bold>T</bold>
              </td><td rowspan="1" colspan="1" style="background: #dbdcde">
                <bold>T</bold>
              </td><td rowspan="1" colspan="1" style="background: #dbdcde">
                <bold>C</bold>
              </td><td rowspan="1" colspan="1" style="background: #dbdcde">
                <bold>T</bold>
              </td><td rowspan="1" colspan="1" style="background: #dbdcde">
                <bold>A</bold>
              </td><td rowspan="1" colspan="1" style="background: #dbdcde">
                <bold>T</bold>
              </td><td rowspan="1" colspan="1">
                <bold>A</bold>
              </td><td rowspan="1" colspan="1" style="background: #dbdcde">–</td><td rowspan="1" colspan="1" style="background: #dbdcde">–</td><td rowspan="1" colspan="1" style="background: #dbdcde">–</td><td rowspan="1" colspan="1" style="background: #dbdcde">–</td><td rowspan="1" colspan="1">T</td><td rowspan="1" colspan="1" style="background: #dbdcde">
                <bold>C</bold>
              </td><td rowspan="1" colspan="1" style="background: #dbdcde">
                <bold>C</bold>
              </td><td rowspan="1" colspan="1">G</td><td rowspan="1" colspan="1">A</td><td rowspan="1" colspan="1" style="background: #dbdcde">
                <bold>T</bold>
              </td><td rowspan="1" colspan="1" style="background: #dbdcde">
                <bold>C</bold>
              </td><td rowspan="1" colspan="1" style="background: #dbdcde">
                <bold>G</bold>
              </td><td rowspan="1" colspan="1" style="background: #dbdcde">
                <bold>G</bold>
              </td><td rowspan="1" colspan="1" style="background: #dbdcde">
                <bold>C</bold>
              </td><td rowspan="1" colspan="1" style="background: #dbdcde">
                <bold>T</bold>
              </td><td rowspan="1" colspan="1" style="background: #dbdcde">
                <bold>G</bold>
              </td><td rowspan="1" colspan="1">G</td><td rowspan="1" colspan="1" style="background: #dbdcde">
                <bold>T</bold>
              </td><td rowspan="1" colspan="1" style="background: #dbdcde">
                <bold>G</bold>
              </td><td rowspan="1" colspan="1" style="background: #dbdcde">
                <bold>T</bold>
              </td><td rowspan="1" colspan="1" style="background: #dbdcde">
                <bold>A</bold>
              </td><td rowspan="1" colspan="1">T</td><td rowspan="1" colspan="1" style="background: #dbdcde">
                <bold>T</bold>
              </td><td rowspan="1" colspan="1">
                <bold>T</bold>
              </td><td rowspan="1" colspan="1" style="background: #dbdcde">
                <bold>T</bold>
              </td><td rowspan="1" colspan="1">T</td><td rowspan="1" colspan="1">G</td><td rowspan="1" colspan="1">T</td><td rowspan="1" colspan="1">–</td><td rowspan="1" colspan="1">G</td><td rowspan="1" colspan="1">
                <bold>A</bold>
              </td><td rowspan="1" colspan="1">G</td></tr><tr><td rowspan="1" colspan="1"><italic><tp:taxon-name><tp:taxon-name-part taxon-name-part-type="genus" reg="Loxospora">L.</tp:taxon-name-part><tp:taxon-name-part taxon-name-part-type="species" reg="chloropolia">chloropolia</tp:taxon-name-part></tp:taxon-name></italic> 12</td><td rowspan="1" colspan="1" style="background: #dbdcde">
                <bold>C</bold>
              </td><td rowspan="1" colspan="1">C</td><td rowspan="1" colspan="1">C</td><td rowspan="1" colspan="1" style="background: #dbdcde">
                <bold>T</bold>
              </td><td rowspan="1" colspan="1" style="background: #dbdcde">
                <bold>T</bold>
              </td><td rowspan="1" colspan="1" style="background: #dbdcde">
                <bold>T</bold>
              </td><td rowspan="1" colspan="1" style="background: #dbdcde">
                <bold>C</bold>
              </td><td rowspan="1" colspan="1" style="background: #dbdcde">
                <bold>T</bold>
              </td><td rowspan="1" colspan="1" style="background: #dbdcde">
                <bold>A</bold>
              </td><td rowspan="1" colspan="1" style="background: #dbdcde">
                <bold>T</bold>
              </td><td rowspan="1" colspan="1">–</td><td rowspan="1" colspan="1" style="background: #dbdcde">–</td><td rowspan="1" colspan="1" style="background: #dbdcde">–</td><td rowspan="1" colspan="1" style="background: #dbdcde">–</td><td rowspan="1" colspan="1" style="background: #dbdcde">–</td><td rowspan="1" colspan="1">T</td><td rowspan="1" colspan="1" style="background: #dbdcde">
                <bold>C</bold>
              </td><td rowspan="1" colspan="1" style="background: #dbdcde">
                <bold>C</bold>
              </td><td rowspan="1" colspan="1">G</td><td rowspan="1" colspan="1">A</td><td rowspan="1" colspan="1" style="background: #dbdcde">
                <bold>T</bold>
              </td><td rowspan="1" colspan="1" style="background: #dbdcde">
                <bold>C</bold>
              </td><td rowspan="1" colspan="1" style="background: #dbdcde">
                <bold>G</bold>
              </td><td rowspan="1" colspan="1" style="background: #dbdcde">
                <bold>G</bold>
              </td><td rowspan="1" colspan="1" style="background: #dbdcde">
                <bold>C</bold>
              </td><td rowspan="1" colspan="1" style="background: #dbdcde">
                <bold>T</bold>
              </td><td rowspan="1" colspan="1" style="background: #dbdcde">
                <bold>G</bold>
              </td><td rowspan="1" colspan="1">G</td><td rowspan="1" colspan="1" style="background: #dbdcde">
                <bold>T</bold>
              </td><td rowspan="1" colspan="1" style="background: #dbdcde">
                <bold>G</bold>
              </td><td rowspan="1" colspan="1" style="background: #dbdcde">
                <bold>T</bold>
              </td><td rowspan="1" colspan="1" style="background: #dbdcde">
                <bold>A</bold>
              </td><td rowspan="1" colspan="1">T</td><td rowspan="1" colspan="1" style="background: #dbdcde">
                <bold>T</bold>
              </td><td rowspan="1" colspan="1">
                <bold>T</bold>
              </td><td rowspan="1" colspan="1" style="background: #dbdcde">
                <bold>T</bold>
              </td><td rowspan="1" colspan="1">T</td><td rowspan="1" colspan="1">G</td><td rowspan="1" colspan="1">T</td><td rowspan="1" colspan="1">–</td><td rowspan="1" colspan="1">G</td><td rowspan="1" colspan="1">G</td><td rowspan="1" colspan="1">G</td></tr><tr><td rowspan="1" colspan="1"><italic><tp:taxon-name><tp:taxon-name-part taxon-name-part-type="genus" reg="Loxospora">L.</tp:taxon-name-part><tp:taxon-name-part taxon-name-part-type="species" reg="chloropolia">chloropolia</tp:taxon-name-part></tp:taxon-name></italic> 11</td><td rowspan="1" colspan="1" style="background: #dbdcde">
                <bold>C</bold>
              </td><td rowspan="1" colspan="1">C</td><td rowspan="1" colspan="1">C</td><td rowspan="1" colspan="1" style="background: #dbdcde">
                <bold>T</bold>
              </td><td rowspan="1" colspan="1" style="background: #dbdcde">
                <bold>T</bold>
              </td><td rowspan="1" colspan="1" style="background: #dbdcde">
                <bold>T</bold>
              </td><td rowspan="1" colspan="1" style="background: #dbdcde">
                <bold>C</bold>
              </td><td rowspan="1" colspan="1" style="background: #dbdcde">
                <bold>T</bold>
              </td><td rowspan="1" colspan="1" style="background: #dbdcde">
                <bold>A</bold>
              </td><td rowspan="1" colspan="1" style="background: #dbdcde">
                <bold>T</bold>
              </td><td rowspan="1" colspan="1">–</td><td rowspan="1" colspan="1" style="background: #dbdcde">–</td><td rowspan="1" colspan="1" style="background: #dbdcde">–</td><td rowspan="1" colspan="1" style="background: #dbdcde">–</td><td rowspan="1" colspan="1" style="background: #dbdcde">–</td><td rowspan="1" colspan="1">T</td><td rowspan="1" colspan="1" style="background: #dbdcde">
                <bold>C</bold>
              </td><td rowspan="1" colspan="1" style="background: #dbdcde">
                <bold>C</bold>
              </td><td rowspan="1" colspan="1">G</td><td rowspan="1" colspan="1">A</td><td rowspan="1" colspan="1" style="background: #dbdcde">
                <bold>T</bold>
              </td><td rowspan="1" colspan="1" style="background: #dbdcde">
                <bold>C</bold>
              </td><td rowspan="1" colspan="1" style="background: #dbdcde">
                <bold>G</bold>
              </td><td rowspan="1" colspan="1" style="background: #dbdcde">
                <bold>G</bold>
              </td><td rowspan="1" colspan="1" style="background: #dbdcde">
                <bold>C</bold>
              </td><td rowspan="1" colspan="1" style="background: #dbdcde">
                <bold>T</bold>
              </td><td rowspan="1" colspan="1" style="background: #dbdcde">
                <bold>G</bold>
              </td><td rowspan="1" colspan="1">G</td><td rowspan="1" colspan="1" style="background: #dbdcde">
                <bold>T</bold>
              </td><td rowspan="1" colspan="1" style="background: #dbdcde">
                <bold>G</bold>
              </td><td rowspan="1" colspan="1" style="background: #dbdcde">
                <bold>T</bold>
              </td><td rowspan="1" colspan="1" style="background: #dbdcde">
                <bold>A</bold>
              </td><td rowspan="1" colspan="1">T</td><td rowspan="1" colspan="1" style="background: #dbdcde">
                <bold>T</bold>
              </td><td rowspan="1" colspan="1">
                <bold>T</bold>
              </td><td rowspan="1" colspan="1" style="background: #dbdcde">
                <bold>T</bold>
              </td><td rowspan="1" colspan="1">T</td><td rowspan="1" colspan="1">G</td><td rowspan="1" colspan="1">T</td><td rowspan="1" colspan="1">–</td><td rowspan="1" colspan="1">G</td><td rowspan="1" colspan="1">G</td><td rowspan="1" colspan="1">G</td></tr><tr><td rowspan="1" colspan="1"><italic><tp:taxon-name><tp:taxon-name-part taxon-name-part-type="genus" reg="Loxospora">L.</tp:taxon-name-part><tp:taxon-name-part taxon-name-part-type="species" reg="chloropolia">chloropolia</tp:taxon-name-part></tp:taxon-name></italic> 13</td><td rowspan="1" colspan="1" style="background: #dbdcde">
                <bold>C</bold>
              </td><td rowspan="1" colspan="1">C</td><td rowspan="1" colspan="1">C</td><td rowspan="1" colspan="1" style="background: #dbdcde">
                <bold>T</bold>
              </td><td rowspan="1" colspan="1" style="background: #dbdcde">
                <bold>T</bold>
              </td><td rowspan="1" colspan="1" style="background: #dbdcde">
                <bold>T</bold>
              </td><td rowspan="1" colspan="1" style="background: #dbdcde">
                <bold>C</bold>
              </td><td rowspan="1" colspan="1" style="background: #dbdcde">
                <bold>T</bold>
              </td><td rowspan="1" colspan="1" style="background: #dbdcde">
                <bold>A</bold>
              </td><td rowspan="1" colspan="1" style="background: #dbdcde">
                <bold>T</bold>
              </td><td rowspan="1" colspan="1">–</td><td rowspan="1" colspan="1" style="background: #dbdcde">–</td><td rowspan="1" colspan="1" style="background: #dbdcde">–</td><td rowspan="1" colspan="1" style="background: #dbdcde">–</td><td rowspan="1" colspan="1" style="background: #dbdcde">–</td><td rowspan="1" colspan="1">T</td><td rowspan="1" colspan="1" style="background: #dbdcde">
                <bold>C</bold>
              </td><td rowspan="1" colspan="1" style="background: #dbdcde">
                <bold>C</bold>
              </td><td rowspan="1" colspan="1">G</td><td rowspan="1" colspan="1">A</td><td rowspan="1" colspan="1" style="background: #dbdcde">
                <bold>T</bold>
              </td><td rowspan="1" colspan="1" style="background: #dbdcde">
                <bold>C</bold>
              </td><td rowspan="1" colspan="1" style="background: #dbdcde">
                <bold>G</bold>
              </td><td rowspan="1" colspan="1" style="background: #dbdcde">
                <bold>G</bold>
              </td><td rowspan="1" colspan="1" style="background: #dbdcde">
                <bold>C</bold>
              </td><td rowspan="1" colspan="1" style="background: #dbdcde">
                <bold>T</bold>
              </td><td rowspan="1" colspan="1" style="background: #dbdcde">
                <bold>G</bold>
              </td><td rowspan="1" colspan="1">G</td><td rowspan="1" colspan="1" style="background: #dbdcde">
                <bold>T</bold>
              </td><td rowspan="1" colspan="1" style="background: #dbdcde">
                <bold>G</bold>
              </td><td rowspan="1" colspan="1" style="background: #dbdcde">
                <bold>T</bold>
              </td><td rowspan="1" colspan="1" style="background: #dbdcde">
                <bold>A</bold>
              </td><td rowspan="1" colspan="1">T</td><td rowspan="1" colspan="1" style="background: #dbdcde">
                <bold>T</bold>
              </td><td rowspan="1" colspan="1">
                <bold>T</bold>
              </td><td rowspan="1" colspan="1" style="background: #dbdcde">
                <bold>T</bold>
              </td><td rowspan="1" colspan="1">T</td><td rowspan="1" colspan="1">G</td><td rowspan="1" colspan="1">T</td><td rowspan="1" colspan="1">–</td><td rowspan="1" colspan="1">G</td><td rowspan="1" colspan="1">G</td><td rowspan="1" colspan="1">G</td></tr><tr><td rowspan="1" colspan="1"><italic><tp:taxon-name><tp:taxon-name-part taxon-name-part-type="genus" reg="Loxospora">L.</tp:taxon-name-part><tp:taxon-name-part taxon-name-part-type="species" reg="ochrophaea">ochrophaea</tp:taxon-name-part></tp:taxon-name></italic> 1</td><td rowspan="1" colspan="1" style="background: #dbdcde">–</td><td rowspan="1" colspan="1">C</td><td rowspan="1" colspan="1">C</td><td rowspan="1" colspan="1" style="background: #dbdcde">G</td><td rowspan="1" colspan="1" style="background: #dbdcde">A</td><td rowspan="1" colspan="1" style="background: #dbdcde">A</td><td rowspan="1" colspan="1" style="background: #dbdcde">T</td><td rowspan="1" colspan="1" style="background: #dbdcde">C</td><td rowspan="1" colspan="1" style="background: #dbdcde">G</td><td rowspan="1" colspan="1" style="background: #dbdcde">C</td><td rowspan="1" colspan="1">
                <bold>A</bold>
              </td><td rowspan="1" colspan="1" style="background: #dbdcde">T</td><td rowspan="1" colspan="1" style="background: #dbdcde">C</td><td rowspan="1" colspan="1" style="background: #dbdcde">T</td><td rowspan="1" colspan="1" style="background: #dbdcde">T</td><td rowspan="1" colspan="1">T</td><td rowspan="1" colspan="1" style="background: #dbdcde">T</td><td rowspan="1" colspan="1" style="background: #dbdcde">T</td><td rowspan="1" colspan="1">G</td><td rowspan="1" colspan="1">A</td><td rowspan="1" colspan="1" style="background: #dbdcde">C</td><td rowspan="1" colspan="1" style="background: #dbdcde">T</td><td rowspan="1" colspan="1" style="background: #dbdcde">A</td><td rowspan="1" colspan="1" style="background: #dbdcde">A</td><td rowspan="1" colspan="1" style="background: #dbdcde">T</td><td rowspan="1" colspan="1" style="background: #dbdcde">C</td><td rowspan="1" colspan="1" style="background: #dbdcde">A</td><td rowspan="1" colspan="1">G</td><td rowspan="1" colspan="1" style="background: #dbdcde">C</td><td rowspan="1" colspan="1" style="background: #dbdcde">C</td><td rowspan="1" colspan="1" style="background: #dbdcde">
                <bold>T</bold>
              </td><td rowspan="1" colspan="1" style="background: #dbdcde">G</td><td rowspan="1" colspan="1">T</td><td rowspan="1" colspan="1" style="background: #dbdcde">C</td><td rowspan="1" colspan="1">
                <bold>T</bold>
              </td><td rowspan="1" colspan="1" style="background: #dbdcde">C</td><td rowspan="1" colspan="1">T</td><td rowspan="1" colspan="1">G</td><td rowspan="1" colspan="1">T</td><td rowspan="1" colspan="1">–</td><td rowspan="1" colspan="1">G</td><td rowspan="1" colspan="1">G</td><td rowspan="1" colspan="1">G</td></tr><tr><td rowspan="1" colspan="1"><italic><tp:taxon-name><tp:taxon-name-part taxon-name-part-type="genus" reg="Loxospora">L.</tp:taxon-name-part><tp:taxon-name-part taxon-name-part-type="species" reg="ochrophaea">ochrophaea</tp:taxon-name-part></tp:taxon-name></italic> 5</td><td rowspan="1" colspan="1" style="background: #dbdcde">–</td><td rowspan="1" colspan="1">C</td><td rowspan="1" colspan="1">C</td><td rowspan="1" colspan="1" style="background: #dbdcde">G</td><td rowspan="1" colspan="1" style="background: #dbdcde">A</td><td rowspan="1" colspan="1" style="background: #dbdcde">A</td><td rowspan="1" colspan="1" style="background: #dbdcde">T</td><td rowspan="1" colspan="1" style="background: #dbdcde">C</td><td rowspan="1" colspan="1" style="background: #dbdcde">G</td><td rowspan="1" colspan="1" style="background: #dbdcde">C</td><td rowspan="1" colspan="1">
                <bold>A</bold>
              </td><td rowspan="1" colspan="1" style="background: #dbdcde">T</td><td rowspan="1" colspan="1" style="background: #dbdcde">C</td><td rowspan="1" colspan="1" style="background: #dbdcde">T</td><td rowspan="1" colspan="1" style="background: #dbdcde">T</td><td rowspan="1" colspan="1">T</td><td rowspan="1" colspan="1" style="background: #dbdcde">T</td><td rowspan="1" colspan="1" style="background: #dbdcde">T</td><td rowspan="1" colspan="1">G</td><td rowspan="1" colspan="1">A</td><td rowspan="1" colspan="1" style="background: #dbdcde">C</td><td rowspan="1" colspan="1" style="background: #dbdcde">T</td><td rowspan="1" colspan="1" style="background: #dbdcde">A</td><td rowspan="1" colspan="1" style="background: #dbdcde">A</td><td rowspan="1" colspan="1" style="background: #dbdcde">T</td><td rowspan="1" colspan="1" style="background: #dbdcde">C</td><td rowspan="1" colspan="1" style="background: #dbdcde">A</td><td rowspan="1" colspan="1">G</td><td rowspan="1" colspan="1" style="background: #dbdcde">C</td><td rowspan="1" colspan="1" style="background: #dbdcde">C</td><td rowspan="1" colspan="1" style="background: #dbdcde">C</td><td rowspan="1" colspan="1" style="background: #dbdcde">G</td><td rowspan="1" colspan="1">T</td><td rowspan="1" colspan="1" style="background: #dbdcde">C</td><td rowspan="1" colspan="1">
                <bold>T</bold>
              </td><td rowspan="1" colspan="1" style="background: #dbdcde">C</td><td rowspan="1" colspan="1">T</td><td rowspan="1" colspan="1">G</td><td rowspan="1" colspan="1">T</td><td rowspan="1" colspan="1">–</td><td rowspan="1" colspan="1">–</td><td rowspan="1" colspan="1">G</td><td rowspan="1" colspan="1">G</td></tr><tr><td rowspan="1" colspan="1"><italic><tp:taxon-name><tp:taxon-name-part taxon-name-part-type="genus" reg="Loxospora">L.</tp:taxon-name-part><tp:taxon-name-part taxon-name-part-type="species" reg="ochrophaea">ochrophaea</tp:taxon-name-part></tp:taxon-name></italic> 3</td><td rowspan="1" colspan="1" style="background: #dbdcde">–</td><td rowspan="1" colspan="1">C</td><td rowspan="1" colspan="1">C</td><td rowspan="1" colspan="1" style="background: #dbdcde">G</td><td rowspan="1" colspan="1" style="background: #dbdcde">A</td><td rowspan="1" colspan="1" style="background: #dbdcde">A</td><td rowspan="1" colspan="1" style="background: #dbdcde">T</td><td rowspan="1" colspan="1" style="background: #dbdcde">C</td><td rowspan="1" colspan="1" style="background: #dbdcde">G</td><td rowspan="1" colspan="1" style="background: #dbdcde">C</td><td rowspan="1" colspan="1">–</td><td rowspan="1" colspan="1" style="background: #dbdcde">T</td><td rowspan="1" colspan="1" style="background: #dbdcde">C</td><td rowspan="1" colspan="1" style="background: #dbdcde">T</td><td rowspan="1" colspan="1" style="background: #dbdcde">T</td><td rowspan="1" colspan="1">T</td><td rowspan="1" colspan="1" style="background: #dbdcde">T</td><td rowspan="1" colspan="1" style="background: #dbdcde">T</td><td rowspan="1" colspan="1">G</td><td rowspan="1" colspan="1">A</td><td rowspan="1" colspan="1" style="background: #dbdcde">C</td><td rowspan="1" colspan="1" style="background: #dbdcde">T</td><td rowspan="1" colspan="1" style="background: #dbdcde">A</td><td rowspan="1" colspan="1" style="background: #dbdcde">A</td><td rowspan="1" colspan="1" style="background: #dbdcde">T</td><td rowspan="1" colspan="1" style="background: #dbdcde">C</td><td rowspan="1" colspan="1" style="background: #dbdcde">A</td><td rowspan="1" colspan="1">G</td><td rowspan="1" colspan="1" style="background: #dbdcde">C</td><td rowspan="1" colspan="1" style="background: #dbdcde">C</td><td rowspan="1" colspan="1" style="background: #dbdcde">C</td><td rowspan="1" colspan="1" style="background: #dbdcde">G</td><td rowspan="1" colspan="1">T</td><td rowspan="1" colspan="1" style="background: #dbdcde">C</td><td rowspan="1" colspan="1">
                <bold>T</bold>
              </td><td rowspan="1" colspan="1" style="background: #dbdcde">C</td><td rowspan="1" colspan="1">T</td><td rowspan="1" colspan="1">G</td><td rowspan="1" colspan="1">T</td><td rowspan="1" colspan="1">–</td><td rowspan="1" colspan="1">G</td><td rowspan="1" colspan="1">G</td><td rowspan="1" colspan="1">G</td></tr><tr><td rowspan="1" colspan="1"><italic><tp:taxon-name><tp:taxon-name-part taxon-name-part-type="genus" reg="Loxospora">L.</tp:taxon-name-part><tp:taxon-name-part taxon-name-part-type="species" reg="ochrophaea">ochrophaea</tp:taxon-name-part></tp:taxon-name></italic> 6</td><td rowspan="1" colspan="1" style="background: #dbdcde">–</td><td rowspan="1" colspan="1">C</td><td rowspan="1" colspan="1">Y</td><td rowspan="1" colspan="1" style="background: #dbdcde">G</td><td rowspan="1" colspan="1" style="background: #dbdcde">A</td><td rowspan="1" colspan="1" style="background: #dbdcde">A</td><td rowspan="1" colspan="1" style="background: #dbdcde">T</td><td rowspan="1" colspan="1" style="background: #dbdcde">C</td><td rowspan="1" colspan="1" style="background: #dbdcde">G</td><td rowspan="1" colspan="1" style="background: #dbdcde">C</td><td rowspan="1" colspan="1">
                <bold>A</bold>
              </td><td rowspan="1" colspan="1" style="background: #dbdcde">T</td><td rowspan="1" colspan="1" style="background: #dbdcde">C</td><td rowspan="1" colspan="1" style="background: #dbdcde">T</td><td rowspan="1" colspan="1" style="background: #dbdcde">T</td><td rowspan="1" colspan="1">T</td><td rowspan="1" colspan="1" style="background: #dbdcde">T</td><td rowspan="1" colspan="1" style="background: #dbdcde">T</td><td rowspan="1" colspan="1">G</td><td rowspan="1" colspan="1">A</td><td rowspan="1" colspan="1" style="background: #dbdcde">C</td><td rowspan="1" colspan="1" style="background: #dbdcde">T</td><td rowspan="1" colspan="1" style="background: #dbdcde">A</td><td rowspan="1" colspan="1" style="background: #dbdcde">A</td><td rowspan="1" colspan="1" style="background: #dbdcde">T</td><td rowspan="1" colspan="1" style="background: #dbdcde">C</td><td rowspan="1" colspan="1" style="background: #dbdcde">A</td><td rowspan="1" colspan="1">G</td><td rowspan="1" colspan="1" style="background: #dbdcde">C</td><td rowspan="1" colspan="1" style="background: #dbdcde">C</td><td rowspan="1" colspan="1" style="background: #dbdcde">C</td><td rowspan="1" colspan="1" style="background: #dbdcde">G</td><td rowspan="1" colspan="1">T</td><td rowspan="1" colspan="1" style="background: #dbdcde">C</td><td rowspan="1" colspan="1">
                <bold>T</bold>
              </td><td rowspan="1" colspan="1" style="background: #dbdcde">C</td><td rowspan="1" colspan="1">T</td><td rowspan="1" colspan="1">G</td><td rowspan="1" colspan="1">T</td><td rowspan="1" colspan="1">–</td><td rowspan="1" colspan="1">G</td><td rowspan="1" colspan="1">G</td><td rowspan="1" colspan="1">G</td></tr><tr><td rowspan="1" colspan="1"><italic><tp:taxon-name><tp:taxon-name-part taxon-name-part-type="genus" reg="Loxospora">L.</tp:taxon-name-part><tp:taxon-name-part taxon-name-part-type="species" reg="ochrophaea">ochrophaea</tp:taxon-name-part></tp:taxon-name></italic> 7</td><td rowspan="1" colspan="1" style="background: #dbdcde">–</td><td rowspan="1" colspan="1">Y</td><td rowspan="1" colspan="1">C</td><td rowspan="1" colspan="1" style="background: #dbdcde">G</td><td rowspan="1" colspan="1" style="background: #dbdcde">A</td><td rowspan="1" colspan="1" style="background: #dbdcde">A</td><td rowspan="1" colspan="1" style="background: #dbdcde">T</td><td rowspan="1" colspan="1" style="background: #dbdcde">C</td><td rowspan="1" colspan="1" style="background: #dbdcde">G</td><td rowspan="1" colspan="1" style="background: #dbdcde">C</td><td rowspan="1" colspan="1">
                <bold>A</bold>
              </td><td rowspan="1" colspan="1" style="background: #dbdcde">T</td><td rowspan="1" colspan="1" style="background: #dbdcde">C</td><td rowspan="1" colspan="1" style="background: #dbdcde">T</td><td rowspan="1" colspan="1" style="background: #dbdcde">T</td><td rowspan="1" colspan="1">T</td><td rowspan="1" colspan="1" style="background: #dbdcde">T</td><td rowspan="1" colspan="1" style="background: #dbdcde">T</td><td rowspan="1" colspan="1">G</td><td rowspan="1" colspan="1">A</td><td rowspan="1" colspan="1" style="background: #dbdcde">C</td><td rowspan="1" colspan="1" style="background: #dbdcde">T</td><td rowspan="1" colspan="1" style="background: #dbdcde">A</td><td rowspan="1" colspan="1" style="background: #dbdcde">A</td><td rowspan="1" colspan="1" style="background: #dbdcde">T</td><td rowspan="1" colspan="1" style="background: #dbdcde">C</td><td rowspan="1" colspan="1" style="background: #dbdcde">A</td><td rowspan="1" colspan="1">G</td><td rowspan="1" colspan="1" style="background: #dbdcde">C</td><td rowspan="1" colspan="1" style="background: #dbdcde">C</td><td rowspan="1" colspan="1" style="background: #dbdcde">C</td><td rowspan="1" colspan="1" style="background: #dbdcde">G</td><td rowspan="1" colspan="1">T</td><td rowspan="1" colspan="1" style="background: #dbdcde">C</td><td rowspan="1" colspan="1">
                <bold>T</bold>
              </td><td rowspan="1" colspan="1" style="background: #dbdcde">C</td><td rowspan="1" colspan="1">T</td><td rowspan="1" colspan="1">G</td><td rowspan="1" colspan="1">T</td><td rowspan="1" colspan="1">–</td><td rowspan="1" colspan="1">G</td><td rowspan="1" colspan="1">G</td><td rowspan="1" colspan="1">G</td></tr><tr><td rowspan="1" colspan="1"><italic><tp:taxon-name><tp:taxon-name-part taxon-name-part-type="genus" reg="Loxospora">L.</tp:taxon-name-part><tp:taxon-name-part taxon-name-part-type="species" reg="ochrophaea">ochrophaea</tp:taxon-name-part></tp:taxon-name></italic> 8</td><td rowspan="1" colspan="1" style="background: #dbdcde">–</td><td rowspan="1" colspan="1">C</td><td rowspan="1" colspan="1">C</td><td rowspan="1" colspan="1" style="background: #dbdcde">G</td><td rowspan="1" colspan="1" style="background: #dbdcde">A</td><td rowspan="1" colspan="1" style="background: #dbdcde">A</td><td rowspan="1" colspan="1" style="background: #dbdcde">T</td><td rowspan="1" colspan="1" style="background: #dbdcde">C</td><td rowspan="1" colspan="1" style="background: #dbdcde">G</td><td rowspan="1" colspan="1" style="background: #dbdcde">C</td><td rowspan="1" colspan="1">
                <bold>A</bold>
              </td><td rowspan="1" colspan="1" style="background: #dbdcde">T</td><td rowspan="1" colspan="1" style="background: #dbdcde">C</td><td rowspan="1" colspan="1" style="background: #dbdcde">T</td><td rowspan="1" colspan="1" style="background: #dbdcde">T</td><td rowspan="1" colspan="1">
                <bold>C</bold>
              </td><td rowspan="1" colspan="1" style="background: #dbdcde">T</td><td rowspan="1" colspan="1" style="background: #dbdcde">T</td><td rowspan="1" colspan="1">G</td><td rowspan="1" colspan="1">A</td><td rowspan="1" colspan="1" style="background: #dbdcde">C</td><td rowspan="1" colspan="1" style="background: #dbdcde">T</td><td rowspan="1" colspan="1" style="background: #dbdcde">A</td><td rowspan="1" colspan="1" style="background: #dbdcde">A</td><td rowspan="1" colspan="1" style="background: #dbdcde">T</td><td rowspan="1" colspan="1" style="background: #dbdcde">C</td><td rowspan="1" colspan="1" style="background: #dbdcde">A</td><td rowspan="1" colspan="1">G</td><td rowspan="1" colspan="1" style="background: #dbdcde">C</td><td rowspan="1" colspan="1" style="background: #dbdcde">C</td><td rowspan="1" colspan="1" style="background: #dbdcde">C</td><td rowspan="1" colspan="1" style="background: #dbdcde">G</td><td rowspan="1" colspan="1">T</td><td rowspan="1" colspan="1" style="background: #dbdcde">C</td><td rowspan="1" colspan="1">
                <bold>T</bold>
              </td><td rowspan="1" colspan="1" style="background: #dbdcde">C</td><td rowspan="1" colspan="1">T</td><td rowspan="1" colspan="1">G</td><td rowspan="1" colspan="1">T</td><td rowspan="1" colspan="1">–</td><td rowspan="1" colspan="1">G</td><td rowspan="1" colspan="1">G</td><td rowspan="1" colspan="1">G</td></tr><tr><td rowspan="1" colspan="1"><italic><tp:taxon-name><tp:taxon-name-part taxon-name-part-type="genus" reg="Loxospora">L.</tp:taxon-name-part><tp:taxon-name-part taxon-name-part-type="species" reg="ochrophaea">ochrophaea</tp:taxon-name-part></tp:taxon-name></italic> 4</td><td rowspan="1" colspan="1" style="background: #dbdcde">–</td><td rowspan="1" colspan="1">C</td><td rowspan="1" colspan="1">C</td><td rowspan="1" colspan="1" style="background: #dbdcde">G</td><td rowspan="1" colspan="1" style="background: #dbdcde">A</td><td rowspan="1" colspan="1" style="background: #dbdcde">A</td><td rowspan="1" colspan="1" style="background: #dbdcde">T</td><td rowspan="1" colspan="1" style="background: #dbdcde">C</td><td rowspan="1" colspan="1" style="background: #dbdcde">G</td><td rowspan="1" colspan="1" style="background: #dbdcde">C</td><td rowspan="1" colspan="1">
                <bold>A</bold>
              </td><td rowspan="1" colspan="1" style="background: #dbdcde">T</td><td rowspan="1" colspan="1" style="background: #dbdcde">C</td><td rowspan="1" colspan="1" style="background: #dbdcde">T</td><td rowspan="1" colspan="1" style="background: #dbdcde">T</td><td rowspan="1" colspan="1">T</td><td rowspan="1" colspan="1" style="background: #dbdcde">T</td><td rowspan="1" colspan="1" style="background: #dbdcde">T</td><td rowspan="1" colspan="1">G</td><td rowspan="1" colspan="1">
                <bold>G</bold>
              </td><td rowspan="1" colspan="1" style="background: #dbdcde">C</td><td rowspan="1" colspan="1" style="background: #dbdcde">T</td><td rowspan="1" colspan="1" style="background: #dbdcde">A</td><td rowspan="1" colspan="1" style="background: #dbdcde">A</td><td rowspan="1" colspan="1" style="background: #dbdcde">T</td><td rowspan="1" colspan="1" style="background: #dbdcde">C</td><td rowspan="1" colspan="1" style="background: #dbdcde">A</td><td rowspan="1" colspan="1">G</td><td rowspan="1" colspan="1" style="background: #dbdcde">C</td><td rowspan="1" colspan="1" style="background: #dbdcde">C</td><td rowspan="1" colspan="1" style="background: #dbdcde">C</td><td rowspan="1" colspan="1" style="background: #dbdcde">G</td><td rowspan="1" colspan="1">T</td><td rowspan="1" colspan="1" style="background: #dbdcde">C</td><td rowspan="1" colspan="1">
                <bold>T</bold>
              </td><td rowspan="1" colspan="1" style="background: #dbdcde">C</td><td rowspan="1" colspan="1">
                <bold>C</bold>
              </td><td rowspan="1" colspan="1">G</td><td rowspan="1" colspan="1">T</td><td rowspan="1" colspan="1">
                <bold>C</bold>
              </td><td rowspan="1" colspan="1">G</td><td rowspan="1" colspan="1">G</td><td rowspan="1" colspan="1">G</td></tr><tr><td rowspan="1" colspan="1"><italic><tp:taxon-name><tp:taxon-name-part taxon-name-part-type="genus" reg="Loxospora">L.</tp:taxon-name-part><tp:taxon-name-part taxon-name-part-type="species" reg="elatina">elatina</tp:taxon-name-part></tp:taxon-name></italic> 2</td><td rowspan="1" colspan="1" style="background: #dbdcde">–</td><td rowspan="1" colspan="1">C</td><td rowspan="1" colspan="1">C</td><td rowspan="1" colspan="1" style="background: #dbdcde">G</td><td rowspan="1" colspan="1" style="background: #dbdcde">A</td><td rowspan="1" colspan="1" style="background: #dbdcde">A</td><td rowspan="1" colspan="1" style="background: #dbdcde">T</td><td rowspan="1" colspan="1" style="background: #dbdcde">C</td><td rowspan="1" colspan="1" style="background: #dbdcde">G</td><td rowspan="1" colspan="1" style="background: #dbdcde">C</td><td rowspan="1" colspan="1">
                <bold>A</bold>
              </td><td rowspan="1" colspan="1" style="background: #dbdcde">T</td><td rowspan="1" colspan="1" style="background: #dbdcde">C</td><td rowspan="1" colspan="1" style="background: #dbdcde">T</td><td rowspan="1" colspan="1" style="background: #dbdcde">T</td><td rowspan="1" colspan="1">T</td><td rowspan="1" colspan="1" style="background: #dbdcde">T</td><td rowspan="1" colspan="1" style="background: #dbdcde">T</td><td rowspan="1" colspan="1">G</td><td rowspan="1" colspan="1">A</td><td rowspan="1" colspan="1" style="background: #dbdcde">C</td><td rowspan="1" colspan="1" style="background: #dbdcde">T</td><td rowspan="1" colspan="1" style="background: #dbdcde">A</td><td rowspan="1" colspan="1" style="background: #dbdcde">A</td><td rowspan="1" colspan="1" style="background: #dbdcde">T</td><td rowspan="1" colspan="1" style="background: #dbdcde">C</td><td rowspan="1" colspan="1" style="background: #dbdcde">A</td><td rowspan="1" colspan="1">G</td><td rowspan="1" colspan="1" style="background: #dbdcde">C</td><td rowspan="1" colspan="1" style="background: #dbdcde">C</td><td rowspan="1" colspan="1" style="background: #dbdcde">C</td><td rowspan="1" colspan="1" style="background: #dbdcde">G</td><td rowspan="1" colspan="1">T</td><td rowspan="1" colspan="1" style="background: #dbdcde">C</td><td rowspan="1" colspan="1">A</td><td rowspan="1" colspan="1" style="background: #dbdcde">C</td><td rowspan="1" colspan="1">T</td><td rowspan="1" colspan="1">G</td><td rowspan="1" colspan="1">T</td><td rowspan="1" colspan="1">–</td><td rowspan="1" colspan="1">G</td><td rowspan="1" colspan="1">G</td><td rowspan="1" colspan="1">G</td></tr><tr><td rowspan="1" colspan="1"><italic><tp:taxon-name><tp:taxon-name-part taxon-name-part-type="genus" reg="Loxospora">L.</tp:taxon-name-part><tp:taxon-name-part taxon-name-part-type="species" reg="elatina">elatina</tp:taxon-name-part></tp:taxon-name></italic> 3</td><td rowspan="1" colspan="1" style="background: #dbdcde">–</td><td rowspan="1" colspan="1">C</td><td rowspan="1" colspan="1">C</td><td rowspan="1" colspan="1" style="background: #dbdcde">G</td><td rowspan="1" colspan="1" style="background: #dbdcde">A</td><td rowspan="1" colspan="1" style="background: #dbdcde">A</td><td rowspan="1" colspan="1" style="background: #dbdcde">T</td><td rowspan="1" colspan="1" style="background: #dbdcde">C</td><td rowspan="1" colspan="1" style="background: #dbdcde">G</td><td rowspan="1" colspan="1" style="background: #dbdcde">C</td><td rowspan="1" colspan="1">
                <bold>A</bold>
              </td><td rowspan="1" colspan="1" style="background: #dbdcde">T</td><td rowspan="1" colspan="1" style="background: #dbdcde">C</td><td rowspan="1" colspan="1" style="background: #dbdcde">T</td><td rowspan="1" colspan="1" style="background: #dbdcde">T</td><td rowspan="1" colspan="1">T</td><td rowspan="1" colspan="1" style="background: #dbdcde">T</td><td rowspan="1" colspan="1" style="background: #dbdcde">T</td><td rowspan="1" colspan="1">G</td><td rowspan="1" colspan="1">A</td><td rowspan="1" colspan="1" style="background: #dbdcde">C</td><td rowspan="1" colspan="1" style="background: #dbdcde">T</td><td rowspan="1" colspan="1" style="background: #dbdcde">A</td><td rowspan="1" colspan="1" style="background: #dbdcde">A</td><td rowspan="1" colspan="1" style="background: #dbdcde">T</td><td rowspan="1" colspan="1" style="background: #dbdcde">C</td><td rowspan="1" colspan="1" style="background: #dbdcde">A</td><td rowspan="1" colspan="1">G</td><td rowspan="1" colspan="1" style="background: #dbdcde">C</td><td rowspan="1" colspan="1" style="background: #dbdcde">C</td><td rowspan="1" colspan="1" style="background: #dbdcde">C</td><td rowspan="1" colspan="1" style="background: #dbdcde">G</td><td rowspan="1" colspan="1">T</td><td rowspan="1" colspan="1" style="background: #dbdcde">C</td><td rowspan="1" colspan="1">A</td><td rowspan="1" colspan="1" style="background: #dbdcde">C</td><td rowspan="1" colspan="1">T</td><td rowspan="1" colspan="1">G</td><td rowspan="1" colspan="1">T</td><td rowspan="1" colspan="1">–</td><td rowspan="1" colspan="1">G</td><td rowspan="1" colspan="1">G</td><td rowspan="1" colspan="1">G</td></tr><tr><td rowspan="1" colspan="1"><italic><tp:taxon-name><tp:taxon-name-part taxon-name-part-type="genus" reg="Loxospora">L.</tp:taxon-name-part><tp:taxon-name-part taxon-name-part-type="species" reg="elatina">elatina</tp:taxon-name-part></tp:taxon-name></italic> 1</td><td rowspan="1" colspan="1" style="background: #dbdcde">–</td><td rowspan="1" colspan="1">C</td><td rowspan="1" colspan="1">C</td><td rowspan="1" colspan="1" style="background: #dbdcde">G</td><td rowspan="1" colspan="1" style="background: #dbdcde">A</td><td rowspan="1" colspan="1" style="background: #dbdcde">A</td><td rowspan="1" colspan="1" style="background: #dbdcde">T</td><td rowspan="1" colspan="1" style="background: #dbdcde">C</td><td rowspan="1" colspan="1" style="background: #dbdcde">G</td><td rowspan="1" colspan="1" style="background: #dbdcde">C</td><td rowspan="1" colspan="1">
                <bold>A</bold>
              </td><td rowspan="1" colspan="1" style="background: #dbdcde">T</td><td rowspan="1" colspan="1" style="background: #dbdcde">C</td><td rowspan="1" colspan="1" style="background: #dbdcde">T</td><td rowspan="1" colspan="1" style="background: #dbdcde">T</td><td rowspan="1" colspan="1">T</td><td rowspan="1" colspan="1" style="background: #dbdcde">T</td><td rowspan="1" colspan="1" style="background: #dbdcde">T</td><td rowspan="1" colspan="1">G</td><td rowspan="1" colspan="1">A</td><td rowspan="1" colspan="1" style="background: #dbdcde">C</td><td rowspan="1" colspan="1" style="background: #dbdcde">T</td><td rowspan="1" colspan="1" style="background: #dbdcde">A</td><td rowspan="1" colspan="1" style="background: #dbdcde">A</td><td rowspan="1" colspan="1" style="background: #dbdcde">T</td><td rowspan="1" colspan="1" style="background: #dbdcde">C</td><td rowspan="1" colspan="1" style="background: #dbdcde">A</td><td rowspan="1" colspan="1">G</td><td rowspan="1" colspan="1" style="background: #dbdcde">C</td><td rowspan="1" colspan="1" style="background: #dbdcde">C</td><td rowspan="1" colspan="1" style="background: #dbdcde">C</td><td rowspan="1" colspan="1" style="background: #dbdcde">G</td><td rowspan="1" colspan="1">T</td><td rowspan="1" colspan="1" style="background: #dbdcde">C</td><td rowspan="1" colspan="1">A</td><td rowspan="1" colspan="1" style="background: #dbdcde">C</td><td rowspan="1" colspan="1">T</td><td rowspan="1" colspan="1">G</td><td rowspan="1" colspan="1">T</td><td rowspan="1" colspan="1">–</td><td rowspan="1" colspan="1">G</td><td rowspan="1" colspan="1">G</td><td rowspan="1" colspan="1">G</td></tr><tr><td rowspan="1" colspan="1"><italic><tp:taxon-name><tp:taxon-name-part taxon-name-part-type="genus" reg="Loxospora">L.</tp:taxon-name-part><tp:taxon-name-part taxon-name-part-type="species" reg="elatina">elatina</tp:taxon-name-part></tp:taxon-name></italic> 4</td><td rowspan="1" colspan="1" style="background: #dbdcde">–</td><td rowspan="1" colspan="1">C</td><td rowspan="1" colspan="1">C</td><td rowspan="1" colspan="1" style="background: #dbdcde">G</td><td rowspan="1" colspan="1" style="background: #dbdcde">A</td><td rowspan="1" colspan="1" style="background: #dbdcde">A</td><td rowspan="1" colspan="1" style="background: #dbdcde">T</td><td rowspan="1" colspan="1" style="background: #dbdcde">C</td><td rowspan="1" colspan="1" style="background: #dbdcde">G</td><td rowspan="1" colspan="1" style="background: #dbdcde">C</td><td rowspan="1" colspan="1">
                <bold>A</bold>
              </td><td rowspan="1" colspan="1" style="background: #dbdcde">T</td><td rowspan="1" colspan="1" style="background: #dbdcde">C</td><td rowspan="1" colspan="1" style="background: #dbdcde">T</td><td rowspan="1" colspan="1" style="background: #dbdcde">T</td><td rowspan="1" colspan="1">T</td><td rowspan="1" colspan="1" style="background: #dbdcde">T</td><td rowspan="1" colspan="1" style="background: #dbdcde">T</td><td rowspan="1" colspan="1">G</td><td rowspan="1" colspan="1">A</td><td rowspan="1" colspan="1" style="background: #dbdcde">C</td><td rowspan="1" colspan="1" style="background: #dbdcde">T</td><td rowspan="1" colspan="1" style="background: #dbdcde">A</td><td rowspan="1" colspan="1" style="background: #dbdcde">A</td><td rowspan="1" colspan="1" style="background: #dbdcde">T</td><td rowspan="1" colspan="1" style="background: #dbdcde">C</td><td rowspan="1" colspan="1" style="background: #dbdcde">A</td><td rowspan="1" colspan="1">G</td><td rowspan="1" colspan="1" style="background: #dbdcde">C</td><td rowspan="1" colspan="1" style="background: #dbdcde">C</td><td rowspan="1" colspan="1" style="background: #dbdcde">C</td><td rowspan="1" colspan="1" style="background: #dbdcde">G</td><td rowspan="1" colspan="1">T</td><td rowspan="1" colspan="1" style="background: #dbdcde">C</td><td rowspan="1" colspan="1">A</td><td rowspan="1" colspan="1" style="background: #dbdcde">C</td><td rowspan="1" colspan="1">T</td><td rowspan="1" colspan="1">G</td><td rowspan="1" colspan="1">T</td><td rowspan="1" colspan="1">–</td><td rowspan="1" colspan="1">G</td><td rowspan="1" colspan="1">G</td><td rowspan="1" colspan="1">G</td></tr><tr><td rowspan="1" colspan="1"><italic><tp:taxon-name><tp:taxon-name-part taxon-name-part-type="genus" reg="Loxospora">L.</tp:taxon-name-part><tp:taxon-name-part taxon-name-part-type="species" reg="elatina">elatina</tp:taxon-name-part></tp:taxon-name></italic> 5</td><td rowspan="1" colspan="1" style="background: #dbdcde">–</td><td rowspan="1" colspan="1">C</td><td rowspan="1" colspan="1">C</td><td rowspan="1" colspan="1" style="background: #dbdcde">G</td><td rowspan="1" colspan="1" style="background: #dbdcde">A</td><td rowspan="1" colspan="1" style="background: #dbdcde">A</td><td rowspan="1" colspan="1" style="background: #dbdcde">T</td><td rowspan="1" colspan="1" style="background: #dbdcde">C</td><td rowspan="1" colspan="1" style="background: #dbdcde">G</td><td rowspan="1" colspan="1" style="background: #dbdcde">C</td><td rowspan="1" colspan="1">
                <bold>A</bold>
              </td><td rowspan="1" colspan="1" style="background: #dbdcde">T</td><td rowspan="1" colspan="1" style="background: #dbdcde">C</td><td rowspan="1" colspan="1" style="background: #dbdcde">T</td><td rowspan="1" colspan="1" style="background: #dbdcde">T</td><td rowspan="1" colspan="1">T</td><td rowspan="1" colspan="1" style="background: #dbdcde">T</td><td rowspan="1" colspan="1" style="background: #dbdcde">T</td><td rowspan="1" colspan="1">G</td><td rowspan="1" colspan="1">A</td><td rowspan="1" colspan="1" style="background: #dbdcde">C</td><td rowspan="1" colspan="1" style="background: #dbdcde">T</td><td rowspan="1" colspan="1" style="background: #dbdcde">A</td><td rowspan="1" colspan="1" style="background: #dbdcde">A</td><td rowspan="1" colspan="1" style="background: #dbdcde">T</td><td rowspan="1" colspan="1" style="background: #dbdcde">C</td><td rowspan="1" colspan="1" style="background: #dbdcde">A</td><td rowspan="1" colspan="1">G</td><td rowspan="1" colspan="1" style="background: #dbdcde">C</td><td rowspan="1" colspan="1" style="background: #dbdcde">C</td><td rowspan="1" colspan="1" style="background: #dbdcde">C</td><td rowspan="1" colspan="1" style="background: #dbdcde">G</td><td rowspan="1" colspan="1">T</td><td rowspan="1" colspan="1" style="background: #dbdcde">C</td><td rowspan="1" colspan="1">A</td><td rowspan="1" colspan="1" style="background: #dbdcde">C</td><td rowspan="1" colspan="1">T</td><td rowspan="1" colspan="1">G</td><td rowspan="1" colspan="1">T</td><td rowspan="1" colspan="1">–</td><td rowspan="1" colspan="1">G</td><td rowspan="1" colspan="1">G</td><td rowspan="1" colspan="1">G</td></tr><tr><td rowspan="1" colspan="1"><italic><tp:taxon-name><tp:taxon-name-part taxon-name-part-type="genus" reg="Loxospora">L.</tp:taxon-name-part><tp:taxon-name-part taxon-name-part-type="species" reg="elatina">elatina</tp:taxon-name-part></tp:taxon-name></italic> 6</td><td rowspan="1" colspan="1" style="background: #dbdcde">–</td><td rowspan="1" colspan="1">C</td><td rowspan="1" colspan="1">C</td><td rowspan="1" colspan="1" style="background: #dbdcde">G</td><td rowspan="1" colspan="1" style="background: #dbdcde">A</td><td rowspan="1" colspan="1" style="background: #dbdcde">A</td><td rowspan="1" colspan="1" style="background: #dbdcde">T</td><td rowspan="1" colspan="1" style="background: #dbdcde">C</td><td rowspan="1" colspan="1" style="background: #dbdcde">G</td><td rowspan="1" colspan="1" style="background: #dbdcde">C</td><td rowspan="1" colspan="1">–</td><td rowspan="1" colspan="1" style="background: #dbdcde">T</td><td rowspan="1" colspan="1" style="background: #dbdcde">C</td><td rowspan="1" colspan="1" style="background: #dbdcde">T</td><td rowspan="1" colspan="1" style="background: #dbdcde">T</td><td rowspan="1" colspan="1">T</td><td rowspan="1" colspan="1" style="background: #dbdcde">T</td><td rowspan="1" colspan="1" style="background: #dbdcde">T</td><td rowspan="1" colspan="1">G</td><td rowspan="1" colspan="1">A</td><td rowspan="1" colspan="1" style="background: #dbdcde">C</td><td rowspan="1" colspan="1" style="background: #dbdcde">T</td><td rowspan="1" colspan="1" style="background: #dbdcde">A</td><td rowspan="1" colspan="1" style="background: #dbdcde">A</td><td rowspan="1" colspan="1" style="background: #dbdcde">T</td><td rowspan="1" colspan="1" style="background: #dbdcde">C</td><td rowspan="1" colspan="1" style="background: #dbdcde">A</td><td rowspan="1" colspan="1">G</td><td rowspan="1" colspan="1" style="background: #dbdcde">C</td><td rowspan="1" colspan="1" style="background: #dbdcde">C</td><td rowspan="1" colspan="1" style="background: #dbdcde">C</td><td rowspan="1" colspan="1" style="background: #dbdcde">G</td><td rowspan="1" colspan="1">T</td><td rowspan="1" colspan="1" style="background: #dbdcde">C</td><td rowspan="1" colspan="1">A</td><td rowspan="1" colspan="1" style="background: #dbdcde">C</td><td rowspan="1" colspan="1">T</td><td rowspan="1" colspan="1">G</td><td rowspan="1" colspan="1">T</td><td rowspan="1" colspan="1">–</td><td rowspan="1" colspan="1">G</td><td rowspan="1" colspan="1">G</td><td rowspan="1" colspan="1">G</td></tr><tr><td rowspan="1" colspan="1"><italic><tp:taxon-name><tp:taxon-name-part taxon-name-part-type="genus" reg="Loxospora">L.</tp:taxon-name-part><tp:taxon-name-part taxon-name-part-type="species" reg="elatina">elatina</tp:taxon-name-part></tp:taxon-name></italic> 8</td><td rowspan="1" colspan="1" style="background: #dbdcde">–</td><td rowspan="1" colspan="1">C</td><td rowspan="1" colspan="1">C</td><td rowspan="1" colspan="1" style="background: #dbdcde">G</td><td rowspan="1" colspan="1" style="background: #dbdcde">A</td><td rowspan="1" colspan="1" style="background: #dbdcde">A</td><td rowspan="1" colspan="1" style="background: #dbdcde">T</td><td rowspan="1" colspan="1" style="background: #dbdcde">C</td><td rowspan="1" colspan="1" style="background: #dbdcde">G</td><td rowspan="1" colspan="1" style="background: #dbdcde">C</td><td rowspan="1" colspan="1">–</td><td rowspan="1" colspan="1" style="background: #dbdcde">T</td><td rowspan="1" colspan="1" style="background: #dbdcde">C</td><td rowspan="1" colspan="1" style="background: #dbdcde">T</td><td rowspan="1" colspan="1" style="background: #dbdcde">T</td><td rowspan="1" colspan="1">T</td><td rowspan="1" colspan="1" style="background: #dbdcde">T</td><td rowspan="1" colspan="1" style="background: #dbdcde">T</td><td rowspan="1" colspan="1">G</td><td rowspan="1" colspan="1">A</td><td rowspan="1" colspan="1" style="background: #dbdcde">C</td><td rowspan="1" colspan="1" style="background: #dbdcde">T</td><td rowspan="1" colspan="1" style="background: #dbdcde">A</td><td rowspan="1" colspan="1" style="background: #dbdcde">A</td><td rowspan="1" colspan="1" style="background: #dbdcde">T</td><td rowspan="1" colspan="1" style="background: #dbdcde">C</td><td rowspan="1" colspan="1" style="background: #dbdcde">A</td><td rowspan="1" colspan="1">G</td><td rowspan="1" colspan="1" style="background: #dbdcde">C</td><td rowspan="1" colspan="1" style="background: #dbdcde">C</td><td rowspan="1" colspan="1" style="background: #dbdcde">C</td><td rowspan="1" colspan="1" style="background: #dbdcde">G</td><td rowspan="1" colspan="1">T</td><td rowspan="1" colspan="1" style="background: #dbdcde">C</td><td rowspan="1" colspan="1">A</td><td rowspan="1" colspan="1" style="background: #dbdcde">C</td><td rowspan="1" colspan="1">T</td><td rowspan="1" colspan="1">G</td><td rowspan="1" colspan="1">T</td><td rowspan="1" colspan="1">–</td><td rowspan="1" colspan="1">G</td><td rowspan="1" colspan="1">G</td><td rowspan="1" colspan="1">G</td></tr><tr><td rowspan="1" colspan="1"><italic><tp:taxon-name><tp:taxon-name-part taxon-name-part-type="genus" reg="Loxospora">L.</tp:taxon-name-part><tp:taxon-name-part taxon-name-part-type="species" reg="elatina">elatina</tp:taxon-name-part></tp:taxon-name></italic> 10</td><td rowspan="1" colspan="1" style="background: #dbdcde">–</td><td rowspan="1" colspan="1">C</td><td rowspan="1" colspan="1">C</td><td rowspan="1" colspan="1" style="background: #dbdcde">G</td><td rowspan="1" colspan="1" style="background: #dbdcde">A</td><td rowspan="1" colspan="1" style="background: #dbdcde">A</td><td rowspan="1" colspan="1" style="background: #dbdcde">T</td><td rowspan="1" colspan="1" style="background: #dbdcde">C</td><td rowspan="1" colspan="1" style="background: #dbdcde">G</td><td rowspan="1" colspan="1" style="background: #dbdcde">C</td><td rowspan="1" colspan="1">–</td><td rowspan="1" colspan="1" style="background: #dbdcde">T</td><td rowspan="1" colspan="1" style="background: #dbdcde">C</td><td rowspan="1" colspan="1" style="background: #dbdcde">T</td><td rowspan="1" colspan="1" style="background: #dbdcde">T</td><td rowspan="1" colspan="1">T</td><td rowspan="1" colspan="1" style="background: #dbdcde">T</td><td rowspan="1" colspan="1" style="background: #dbdcde">T</td><td rowspan="1" colspan="1">G</td><td rowspan="1" colspan="1">A</td><td rowspan="1" colspan="1" style="background: #dbdcde">C</td><td rowspan="1" colspan="1" style="background: #dbdcde">T</td><td rowspan="1" colspan="1" style="background: #dbdcde">A</td><td rowspan="1" colspan="1" style="background: #dbdcde">A</td><td rowspan="1" colspan="1" style="background: #dbdcde">T</td><td rowspan="1" colspan="1" style="background: #dbdcde">C</td><td rowspan="1" colspan="1" style="background: #dbdcde">A</td><td rowspan="1" colspan="1">G</td><td rowspan="1" colspan="1" style="background: #dbdcde">C</td><td rowspan="1" colspan="1" style="background: #dbdcde">C</td><td rowspan="1" colspan="1" style="background: #dbdcde">C</td><td rowspan="1" colspan="1" style="background: #dbdcde">G</td><td rowspan="1" colspan="1">T</td><td rowspan="1" colspan="1" style="background: #dbdcde">C</td><td rowspan="1" colspan="1">A</td><td rowspan="1" colspan="1" style="background: #dbdcde">C</td><td rowspan="1" colspan="1">T</td><td rowspan="1" colspan="1">G</td><td rowspan="1" colspan="1">T</td><td rowspan="1" colspan="1">–</td><td rowspan="1" colspan="1">G</td><td rowspan="1" colspan="1">G</td><td rowspan="1" colspan="1">G</td></tr><tr><td rowspan="1" colspan="1"><italic><tp:taxon-name><tp:taxon-name-part taxon-name-part-type="genus" reg="Loxospora">L.</tp:taxon-name-part><tp:taxon-name-part taxon-name-part-type="species" reg="elatina">elatina</tp:taxon-name-part></tp:taxon-name></italic> 7</td><td rowspan="1" colspan="1" style="background: #dbdcde">–</td><td rowspan="1" colspan="1">C</td><td rowspan="1" colspan="1">C</td><td rowspan="1" colspan="1" style="background: #dbdcde">G</td><td rowspan="1" colspan="1" style="background: #dbdcde">A</td><td rowspan="1" colspan="1" style="background: #dbdcde">A</td><td rowspan="1" colspan="1" style="background: #dbdcde">T</td><td rowspan="1" colspan="1" style="background: #dbdcde">C</td><td rowspan="1" colspan="1" style="background: #dbdcde">G</td><td rowspan="1" colspan="1" style="background: #dbdcde">C</td><td rowspan="1" colspan="1">–</td><td rowspan="1" colspan="1" style="background: #dbdcde">T</td><td rowspan="1" colspan="1" style="background: #dbdcde">C</td><td rowspan="1" colspan="1" style="background: #dbdcde">T</td><td rowspan="1" colspan="1" style="background: #dbdcde">T</td><td rowspan="1" colspan="1">T</td><td rowspan="1" colspan="1" style="background: #dbdcde">T</td><td rowspan="1" colspan="1" style="background: #dbdcde">T</td><td rowspan="1" colspan="1">G</td><td rowspan="1" colspan="1">A</td><td rowspan="1" colspan="1" style="background: #dbdcde">C</td><td rowspan="1" colspan="1" style="background: #dbdcde">T</td><td rowspan="1" colspan="1" style="background: #dbdcde">A</td><td rowspan="1" colspan="1" style="background: #dbdcde">A</td><td rowspan="1" colspan="1" style="background: #dbdcde">T</td><td rowspan="1" colspan="1" style="background: #dbdcde">C</td><td rowspan="1" colspan="1" style="background: #dbdcde">A</td><td rowspan="1" colspan="1">G</td><td rowspan="1" colspan="1" style="background: #dbdcde">C</td><td rowspan="1" colspan="1" style="background: #dbdcde">C</td><td rowspan="1" colspan="1" style="background: #dbdcde">C</td><td rowspan="1" colspan="1" style="background: #dbdcde">G</td><td rowspan="1" colspan="1">T</td><td rowspan="1" colspan="1" style="background: #dbdcde">C</td><td rowspan="1" colspan="1">A</td><td rowspan="1" colspan="1" style="background: #dbdcde">C</td><td rowspan="1" colspan="1">T</td><td rowspan="1" colspan="1">G</td><td rowspan="1" colspan="1">T</td><td rowspan="1" colspan="1">–</td><td rowspan="1" colspan="1">G</td><td rowspan="1" colspan="1">G</td><td rowspan="1" colspan="1">G</td></tr><tr><td rowspan="1" colspan="1"><italic><tp:taxon-name><tp:taxon-name-part taxon-name-part-type="genus" reg="Loxospora">L.</tp:taxon-name-part><tp:taxon-name-part taxon-name-part-type="species" reg="elatina">elatina</tp:taxon-name-part></tp:taxon-name></italic> 12</td><td rowspan="1" colspan="1" style="background: #dbdcde">–</td><td rowspan="1" colspan="1">C</td><td rowspan="1" colspan="1">C</td><td rowspan="1" colspan="1" style="background: #dbdcde">G</td><td rowspan="1" colspan="1" style="background: #dbdcde">A</td><td rowspan="1" colspan="1" style="background: #dbdcde">A</td><td rowspan="1" colspan="1" style="background: #dbdcde">T</td><td rowspan="1" colspan="1" style="background: #dbdcde">C</td><td rowspan="1" colspan="1" style="background: #dbdcde">G</td><td rowspan="1" colspan="1" style="background: #dbdcde">C</td><td rowspan="1" colspan="1">–</td><td rowspan="1" colspan="1" style="background: #dbdcde">T</td><td rowspan="1" colspan="1" style="background: #dbdcde">C</td><td rowspan="1" colspan="1" style="background: #dbdcde">T</td><td rowspan="1" colspan="1" style="background: #dbdcde">T</td><td rowspan="1" colspan="1">T</td><td rowspan="1" colspan="1" style="background: #dbdcde">T</td><td rowspan="1" colspan="1" style="background: #dbdcde">T</td><td rowspan="1" colspan="1">G</td><td rowspan="1" colspan="1">A</td><td rowspan="1" colspan="1" style="background: #dbdcde">C</td><td rowspan="1" colspan="1" style="background: #dbdcde">T</td><td rowspan="1" colspan="1" style="background: #dbdcde">A</td><td rowspan="1" colspan="1" style="background: #dbdcde">A</td><td rowspan="1" colspan="1" style="background: #dbdcde">T</td><td rowspan="1" colspan="1" style="background: #dbdcde">C</td><td rowspan="1" colspan="1" style="background: #dbdcde">A</td><td rowspan="1" colspan="1">G</td><td rowspan="1" colspan="1" style="background: #dbdcde">C</td><td rowspan="1" colspan="1" style="background: #dbdcde">C</td><td rowspan="1" colspan="1" style="background: #dbdcde">C</td><td rowspan="1" colspan="1" style="background: #dbdcde">G</td><td rowspan="1" colspan="1">T</td><td rowspan="1" colspan="1" style="background: #dbdcde">C</td><td rowspan="1" colspan="1">A</td><td rowspan="1" colspan="1" style="background: #dbdcde">C</td><td rowspan="1" colspan="1">T</td><td rowspan="1" colspan="1">G</td><td rowspan="1" colspan="1">T</td><td rowspan="1" colspan="1">–</td><td rowspan="1" colspan="1">G</td><td rowspan="1" colspan="1">G</td><td rowspan="1" colspan="1">G</td></tr><tr><td rowspan="1" colspan="1"><italic><tp:taxon-name><tp:taxon-name-part taxon-name-part-type="genus" reg="Loxospora">L.</tp:taxon-name-part><tp:taxon-name-part taxon-name-part-type="species" reg="elatina">elatina</tp:taxon-name-part></tp:taxon-name></italic> 22</td><td rowspan="1" colspan="1" style="background: #dbdcde">–</td><td rowspan="1" colspan="1">C</td><td rowspan="1" colspan="1">C</td><td rowspan="1" colspan="1" style="background: #dbdcde">G</td><td rowspan="1" colspan="1" style="background: #dbdcde">A</td><td rowspan="1" colspan="1" style="background: #dbdcde">A</td><td rowspan="1" colspan="1" style="background: #dbdcde">T</td><td rowspan="1" colspan="1" style="background: #dbdcde">C</td><td rowspan="1" colspan="1" style="background: #dbdcde">G</td><td rowspan="1" colspan="1" style="background: #dbdcde">C</td><td rowspan="1" colspan="1">–</td><td rowspan="1" colspan="1" style="background: #dbdcde">T</td><td rowspan="1" colspan="1" style="background: #dbdcde">C</td><td rowspan="1" colspan="1" style="background: #dbdcde">T</td><td rowspan="1" colspan="1" style="background: #dbdcde">T</td><td rowspan="1" colspan="1">T</td><td rowspan="1" colspan="1" style="background: #dbdcde">T</td><td rowspan="1" colspan="1" style="background: #dbdcde">T</td><td rowspan="1" colspan="1">G</td><td rowspan="1" colspan="1">A</td><td rowspan="1" colspan="1" style="background: #dbdcde">C</td><td rowspan="1" colspan="1" style="background: #dbdcde">T</td><td rowspan="1" colspan="1" style="background: #dbdcde">A</td><td rowspan="1" colspan="1" style="background: #dbdcde">A</td><td rowspan="1" colspan="1" style="background: #dbdcde">T</td><td rowspan="1" colspan="1" style="background: #dbdcde">C</td><td rowspan="1" colspan="1" style="background: #dbdcde">A</td><td rowspan="1" colspan="1">G</td><td rowspan="1" colspan="1" style="background: #dbdcde">C</td><td rowspan="1" colspan="1" style="background: #dbdcde">C</td><td rowspan="1" colspan="1" style="background: #dbdcde">C</td><td rowspan="1" colspan="1" style="background: #dbdcde">G</td><td rowspan="1" colspan="1">T</td><td rowspan="1" colspan="1" style="background: #dbdcde">C</td><td rowspan="1" colspan="1">A</td><td rowspan="1" colspan="1" style="background: #dbdcde">C</td><td rowspan="1" colspan="1">T</td><td rowspan="1" colspan="1">G</td><td rowspan="1" colspan="1">T</td><td rowspan="1" colspan="1">–</td><td rowspan="1" colspan="1">G</td><td rowspan="1" colspan="1">G</td><td rowspan="1" colspan="1">G</td></tr><tr><td rowspan="1" colspan="1"><italic><tp:taxon-name><tp:taxon-name-part taxon-name-part-type="genus" reg="Loxospora">L.</tp:taxon-name-part><tp:taxon-name-part taxon-name-part-type="species" reg="elatina">elatina</tp:taxon-name-part></tp:taxon-name></italic> 23</td><td rowspan="1" colspan="1" style="background: #dbdcde">–</td><td rowspan="1" colspan="1">C</td><td rowspan="1" colspan="1">C</td><td rowspan="1" colspan="1" style="background: #dbdcde">G</td><td rowspan="1" colspan="1" style="background: #dbdcde">A</td><td rowspan="1" colspan="1" style="background: #dbdcde">A</td><td rowspan="1" colspan="1" style="background: #dbdcde">T</td><td rowspan="1" colspan="1" style="background: #dbdcde">C</td><td rowspan="1" colspan="1" style="background: #dbdcde">G</td><td rowspan="1" colspan="1" style="background: #dbdcde">C</td><td rowspan="1" colspan="1">–</td><td rowspan="1" colspan="1" style="background: #dbdcde">T</td><td rowspan="1" colspan="1" style="background: #dbdcde">C</td><td rowspan="1" colspan="1" style="background: #dbdcde">T</td><td rowspan="1" colspan="1" style="background: #dbdcde">T</td><td rowspan="1" colspan="1">T</td><td rowspan="1" colspan="1" style="background: #dbdcde">T</td><td rowspan="1" colspan="1" style="background: #dbdcde">T</td><td rowspan="1" colspan="1">G</td><td rowspan="1" colspan="1">A</td><td rowspan="1" colspan="1" style="background: #dbdcde">C</td><td rowspan="1" colspan="1" style="background: #dbdcde">T</td><td rowspan="1" colspan="1" style="background: #dbdcde">A</td><td rowspan="1" colspan="1" style="background: #dbdcde">A</td><td rowspan="1" colspan="1" style="background: #dbdcde">T</td><td rowspan="1" colspan="1" style="background: #dbdcde">C</td><td rowspan="1" colspan="1" style="background: #dbdcde">A</td><td rowspan="1" colspan="1">G</td><td rowspan="1" colspan="1" style="background: #dbdcde">C</td><td rowspan="1" colspan="1" style="background: #dbdcde">C</td><td rowspan="1" colspan="1" style="background: #dbdcde">C</td><td rowspan="1" colspan="1" style="background: #dbdcde">G</td><td rowspan="1" colspan="1">T</td><td rowspan="1" colspan="1" style="background: #dbdcde">C</td><td rowspan="1" colspan="1">A</td><td rowspan="1" colspan="1" style="background: #dbdcde">C</td><td rowspan="1" colspan="1">T</td><td rowspan="1" colspan="1">G</td><td rowspan="1" colspan="1">T</td><td rowspan="1" colspan="1">–</td><td rowspan="1" colspan="1">G</td><td rowspan="1" colspan="1">G</td><td rowspan="1" colspan="1">G</td></tr><tr><td rowspan="1" colspan="1"><italic><tp:taxon-name><tp:taxon-name-part taxon-name-part-type="genus" reg="Loxospora">L.</tp:taxon-name-part><tp:taxon-name-part taxon-name-part-type="species" reg="elatina">elatina</tp:taxon-name-part></tp:taxon-name></italic> 11</td><td rowspan="1" colspan="1" style="background: #dbdcde">–</td><td rowspan="1" colspan="1">C</td><td rowspan="1" colspan="1">C</td><td rowspan="1" colspan="1" style="background: #dbdcde">G</td><td rowspan="1" colspan="1" style="background: #dbdcde">A</td><td rowspan="1" colspan="1" style="background: #dbdcde">A</td><td rowspan="1" colspan="1" style="background: #dbdcde">T</td><td rowspan="1" colspan="1" style="background: #dbdcde">C</td><td rowspan="1" colspan="1" style="background: #dbdcde">G</td><td rowspan="1" colspan="1" style="background: #dbdcde">C</td><td rowspan="1" colspan="1">–</td><td rowspan="1" colspan="1" style="background: #dbdcde">T</td><td rowspan="1" colspan="1" style="background: #dbdcde">C</td><td rowspan="1" colspan="1" style="background: #dbdcde">T</td><td rowspan="1" colspan="1" style="background: #dbdcde">T</td><td rowspan="1" colspan="1">T</td><td rowspan="1" colspan="1" style="background: #dbdcde">T</td><td rowspan="1" colspan="1" style="background: #dbdcde">T</td><td rowspan="1" colspan="1">G</td><td rowspan="1" colspan="1">A</td><td rowspan="1" colspan="1" style="background: #dbdcde">C</td><td rowspan="1" colspan="1" style="background: #dbdcde">T</td><td rowspan="1" colspan="1" style="background: #dbdcde">A</td><td rowspan="1" colspan="1" style="background: #dbdcde">A</td><td rowspan="1" colspan="1" style="background: #dbdcde">T</td><td rowspan="1" colspan="1" style="background: #dbdcde">C</td><td rowspan="1" colspan="1" style="background: #dbdcde">A</td><td rowspan="1" colspan="1">G</td><td rowspan="1" colspan="1" style="background: #dbdcde">C</td><td rowspan="1" colspan="1" style="background: #dbdcde">C</td><td rowspan="1" colspan="1" style="background: #dbdcde">C</td><td rowspan="1" colspan="1" style="background: #dbdcde">G</td><td rowspan="1" colspan="1">T</td><td rowspan="1" colspan="1" style="background: #dbdcde">C</td><td rowspan="1" colspan="1">A</td><td rowspan="1" colspan="1" style="background: #dbdcde">C</td><td rowspan="1" colspan="1">T</td><td rowspan="1" colspan="1">G</td><td rowspan="1" colspan="1">T</td><td rowspan="1" colspan="1">–</td><td rowspan="1" colspan="1">G</td><td rowspan="1" colspan="1">G</td><td rowspan="1" colspan="1">G</td></tr><tr><td rowspan="1" colspan="1"><italic><tp:taxon-name><tp:taxon-name-part taxon-name-part-type="genus" reg="Loxospora">L.</tp:taxon-name-part><tp:taxon-name-part taxon-name-part-type="species" reg="elatina">elatina</tp:taxon-name-part></tp:taxon-name></italic> 9</td><td rowspan="1" colspan="1" style="background: #dbdcde">–</td><td rowspan="1" colspan="1">C</td><td rowspan="1" colspan="1">C</td><td rowspan="1" colspan="1" style="background: #dbdcde">G</td><td rowspan="1" colspan="1" style="background: #dbdcde">A</td><td rowspan="1" colspan="1" style="background: #dbdcde">A</td><td rowspan="1" colspan="1" style="background: #dbdcde">T</td><td rowspan="1" colspan="1" style="background: #dbdcde">C</td><td rowspan="1" colspan="1" style="background: #dbdcde">G</td><td rowspan="1" colspan="1" style="background: #dbdcde">C</td><td rowspan="1" colspan="1">–</td><td rowspan="1" colspan="1" style="background: #dbdcde">T</td><td rowspan="1" colspan="1" style="background: #dbdcde">C</td><td rowspan="1" colspan="1" style="background: #dbdcde">T</td><td rowspan="1" colspan="1" style="background: #dbdcde">T</td><td rowspan="1" colspan="1">T</td><td rowspan="1" colspan="1" style="background: #dbdcde">T</td><td rowspan="1" colspan="1" style="background: #dbdcde">T</td><td rowspan="1" colspan="1">G</td><td rowspan="1" colspan="1">A</td><td rowspan="1" colspan="1" style="background: #dbdcde">C</td><td rowspan="1" colspan="1" style="background: #dbdcde">T</td><td rowspan="1" colspan="1" style="background: #dbdcde">A</td><td rowspan="1" colspan="1" style="background: #dbdcde">A</td><td rowspan="1" colspan="1" style="background: #dbdcde">T</td><td rowspan="1" colspan="1" style="background: #dbdcde">C</td><td rowspan="1" colspan="1" style="background: #dbdcde">A</td><td rowspan="1" colspan="1">G</td><td rowspan="1" colspan="1" style="background: #dbdcde">C</td><td rowspan="1" colspan="1" style="background: #dbdcde">C</td><td rowspan="1" colspan="1" style="background: #dbdcde">C</td><td rowspan="1" colspan="1" style="background: #dbdcde">G</td><td rowspan="1" colspan="1">T</td><td rowspan="1" colspan="1" style="background: #dbdcde">C</td><td rowspan="1" colspan="1">A</td><td rowspan="1" colspan="1" style="background: #dbdcde">C</td><td rowspan="1" colspan="1">T</td><td rowspan="1" colspan="1">G</td><td rowspan="1" colspan="1">T</td><td rowspan="1" colspan="1">–</td><td rowspan="1" colspan="1">G</td><td rowspan="1" colspan="1">G</td><td rowspan="1" colspan="1">G</td></tr><tr><td rowspan="1" colspan="1"><italic><tp:taxon-name><tp:taxon-name-part taxon-name-part-type="genus" reg="Loxospora">L.</tp:taxon-name-part><tp:taxon-name-part taxon-name-part-type="species" reg="elatina">elatina</tp:taxon-name-part></tp:taxon-name></italic> 21</td><td rowspan="1" colspan="1" style="background: #dbdcde">–</td><td rowspan="1" colspan="1">C</td><td rowspan="1" colspan="1">C</td><td rowspan="1" colspan="1" style="background: #dbdcde">G</td><td rowspan="1" colspan="1" style="background: #dbdcde">A</td><td rowspan="1" colspan="1" style="background: #dbdcde">A</td><td rowspan="1" colspan="1" style="background: #dbdcde">T</td><td rowspan="1" colspan="1" style="background: #dbdcde">C</td><td rowspan="1" colspan="1" style="background: #dbdcde">G</td><td rowspan="1" colspan="1" style="background: #dbdcde">C</td><td rowspan="1" colspan="1">
                <bold>A</bold>
              </td><td rowspan="1" colspan="1" style="background: #dbdcde">T</td><td rowspan="1" colspan="1" style="background: #dbdcde">C</td><td rowspan="1" colspan="1" style="background: #dbdcde">T</td><td rowspan="1" colspan="1" style="background: #dbdcde">T</td><td rowspan="1" colspan="1">T</td><td rowspan="1" colspan="1" style="background: #dbdcde">T</td><td rowspan="1" colspan="1" style="background: #dbdcde">T</td><td rowspan="1" colspan="1">G</td><td rowspan="1" colspan="1">A</td><td rowspan="1" colspan="1" style="background: #dbdcde">C</td><td rowspan="1" colspan="1" style="background: #dbdcde">T</td><td rowspan="1" colspan="1" style="background: #dbdcde">A</td><td rowspan="1" colspan="1" style="background: #dbdcde">A</td><td rowspan="1" colspan="1" style="background: #dbdcde">T</td><td rowspan="1" colspan="1" style="background: #dbdcde">C</td><td rowspan="1" colspan="1" style="background: #dbdcde">A</td><td rowspan="1" colspan="1">G</td><td rowspan="1" colspan="1" style="background: #dbdcde">C</td><td rowspan="1" colspan="1" style="background: #dbdcde">C</td><td rowspan="1" colspan="1" style="background: #dbdcde">C</td><td rowspan="1" colspan="1" style="background: #dbdcde">G</td><td rowspan="1" colspan="1">T</td><td rowspan="1" colspan="1" style="background: #dbdcde">C</td><td rowspan="1" colspan="1">
                <bold>T</bold>
              </td><td rowspan="1" colspan="1" style="background: #dbdcde">C</td><td rowspan="1" colspan="1">T</td><td rowspan="1" colspan="1">G</td><td rowspan="1" colspan="1">T</td><td rowspan="1" colspan="1">–</td><td rowspan="1" colspan="1">G</td><td rowspan="1" colspan="1">G</td><td rowspan="1" colspan="1">G</td></tr><tr><td rowspan="1" colspan="1"><italic><tp:taxon-name><tp:taxon-name-part taxon-name-part-type="genus" reg="Loxospora">L.</tp:taxon-name-part><tp:taxon-name-part taxon-name-part-type="species" reg="elatina">elatina</tp:taxon-name-part></tp:taxon-name></italic> 20</td><td rowspan="1" colspan="1" style="background: #dbdcde">–</td><td rowspan="1" colspan="1">C</td><td rowspan="1" colspan="1">C</td><td rowspan="1" colspan="1" style="background: #dbdcde">G</td><td rowspan="1" colspan="1" style="background: #dbdcde">A</td><td rowspan="1" colspan="1" style="background: #dbdcde">A</td><td rowspan="1" colspan="1" style="background: #dbdcde">T</td><td rowspan="1" colspan="1" style="background: #dbdcde">C</td><td rowspan="1" colspan="1" style="background: #dbdcde">G</td><td rowspan="1" colspan="1" style="background: #dbdcde">C</td><td rowspan="1" colspan="1">–</td><td rowspan="1" colspan="1" style="background: #dbdcde">T</td><td rowspan="1" colspan="1" style="background: #dbdcde">C</td><td rowspan="1" colspan="1" style="background: #dbdcde">T</td><td rowspan="1" colspan="1" style="background: #dbdcde">T</td><td rowspan="1" colspan="1">T</td><td rowspan="1" colspan="1" style="background: #dbdcde">T</td><td rowspan="1" colspan="1" style="background: #dbdcde">T</td><td rowspan="1" colspan="1">G</td><td rowspan="1" colspan="1">A</td><td rowspan="1" colspan="1" style="background: #dbdcde">C</td><td rowspan="1" colspan="1" style="background: #dbdcde">T</td><td rowspan="1" colspan="1" style="background: #dbdcde">A</td><td rowspan="1" colspan="1" style="background: #dbdcde">A</td><td rowspan="1" colspan="1" style="background: #dbdcde">T</td><td rowspan="1" colspan="1" style="background: #dbdcde">C</td><td rowspan="1" colspan="1" style="background: #dbdcde">A</td><td rowspan="1" colspan="1">G</td><td rowspan="1" colspan="1" style="background: #dbdcde">C</td><td rowspan="1" colspan="1" style="background: #dbdcde">C</td><td rowspan="1" colspan="1" style="background: #dbdcde">C</td><td rowspan="1" colspan="1" style="background: #dbdcde">G</td><td rowspan="1" colspan="1">T</td><td rowspan="1" colspan="1" style="background: #dbdcde">C</td><td rowspan="1" colspan="1">
                <bold>T</bold>
              </td><td rowspan="1" colspan="1" style="background: #dbdcde">C</td><td rowspan="1" colspan="1">T</td><td rowspan="1" colspan="1">G</td><td rowspan="1" colspan="1">T</td><td rowspan="1" colspan="1">–</td><td rowspan="1" colspan="1">G</td><td rowspan="1" colspan="1">G</td><td rowspan="1" colspan="1">G</td></tr><tr><td rowspan="1" colspan="1"><italic><tp:taxon-name><tp:taxon-name-part taxon-name-part-type="genus" reg="Loxospora">L.</tp:taxon-name-part><tp:taxon-name-part taxon-name-part-type="species" reg="elatina">elatina</tp:taxon-name-part></tp:taxon-name></italic> 14</td><td rowspan="1" colspan="1" style="background: #dbdcde">–</td><td rowspan="1" colspan="1">C</td><td rowspan="1" colspan="1">C</td><td rowspan="1" colspan="1" style="background: #dbdcde">G</td><td rowspan="1" colspan="1" style="background: #dbdcde">A</td><td rowspan="1" colspan="1" style="background: #dbdcde">A</td><td rowspan="1" colspan="1" style="background: #dbdcde">T</td><td rowspan="1" colspan="1" style="background: #dbdcde">C</td><td rowspan="1" colspan="1" style="background: #dbdcde">G</td><td rowspan="1" colspan="1" style="background: #dbdcde">C</td><td rowspan="1" colspan="1">–</td><td rowspan="1" colspan="1" style="background: #dbdcde">T</td><td rowspan="1" colspan="1" style="background: #dbdcde">C</td><td rowspan="1" colspan="1" style="background: #dbdcde">T</td><td rowspan="1" colspan="1" style="background: #dbdcde">T</td><td rowspan="1" colspan="1">T</td><td rowspan="1" colspan="1" style="background: #dbdcde">T</td><td rowspan="1" colspan="1" style="background: #dbdcde">T</td><td rowspan="1" colspan="1">G</td><td rowspan="1" colspan="1">A</td><td rowspan="1" colspan="1" style="background: #dbdcde">C</td><td rowspan="1" colspan="1" style="background: #dbdcde">T</td><td rowspan="1" colspan="1" style="background: #dbdcde">A</td><td rowspan="1" colspan="1" style="background: #dbdcde">A</td><td rowspan="1" colspan="1" style="background: #dbdcde">T</td><td rowspan="1" colspan="1" style="background: #dbdcde">C</td><td rowspan="1" colspan="1" style="background: #dbdcde">A</td><td rowspan="1" colspan="1">G</td><td rowspan="1" colspan="1" style="background: #dbdcde">C</td><td rowspan="1" colspan="1" style="background: #dbdcde">C</td><td rowspan="1" colspan="1" style="background: #dbdcde">C</td><td rowspan="1" colspan="1" style="background: #dbdcde">G</td><td rowspan="1" colspan="1">T</td><td rowspan="1" colspan="1" style="background: #dbdcde">C</td><td rowspan="1" colspan="1">A</td><td rowspan="1" colspan="1" style="background: #dbdcde">C</td><td rowspan="1" colspan="1">T</td><td rowspan="1" colspan="1">G</td><td rowspan="1" colspan="1">T</td><td rowspan="1" colspan="1">–</td><td rowspan="1" colspan="1">G</td><td rowspan="1" colspan="1">G</td><td rowspan="1" colspan="1">G</td></tr><tr><td rowspan="1" colspan="1"><italic><tp:taxon-name><tp:taxon-name-part taxon-name-part-type="genus" reg="Loxospora">L.</tp:taxon-name-part><tp:taxon-name-part taxon-name-part-type="species" reg="elatina">elatina</tp:taxon-name-part></tp:taxon-name></italic> 17</td><td rowspan="1" colspan="1" style="background: #dbdcde">–</td><td rowspan="1" colspan="1">C</td><td rowspan="1" colspan="1">C</td><td rowspan="1" colspan="1" style="background: #dbdcde">G</td><td rowspan="1" colspan="1" style="background: #dbdcde">A</td><td rowspan="1" colspan="1" style="background: #dbdcde">A</td><td rowspan="1" colspan="1" style="background: #dbdcde">T</td><td rowspan="1" colspan="1" style="background: #dbdcde">C</td><td rowspan="1" colspan="1" style="background: #dbdcde">G</td><td rowspan="1" colspan="1" style="background: #dbdcde">C</td><td rowspan="1" colspan="1">–</td><td rowspan="1" colspan="1" style="background: #dbdcde">T</td><td rowspan="1" colspan="1" style="background: #dbdcde">C</td><td rowspan="1" colspan="1" style="background: #dbdcde">T</td><td rowspan="1" colspan="1" style="background: #dbdcde">T</td><td rowspan="1" colspan="1">T</td><td rowspan="1" colspan="1" style="background: #dbdcde">T</td><td rowspan="1" colspan="1" style="background: #dbdcde">T</td><td rowspan="1" colspan="1">G</td><td rowspan="1" colspan="1">A</td><td rowspan="1" colspan="1" style="background: #dbdcde">C</td><td rowspan="1" colspan="1" style="background: #dbdcde">T</td><td rowspan="1" colspan="1" style="background: #dbdcde">A</td><td rowspan="1" colspan="1" style="background: #dbdcde">A</td><td rowspan="1" colspan="1" style="background: #dbdcde">T</td><td rowspan="1" colspan="1" style="background: #dbdcde">C</td><td rowspan="1" colspan="1" style="background: #dbdcde">A</td><td rowspan="1" colspan="1">G</td><td rowspan="1" colspan="1" style="background: #dbdcde">C</td><td rowspan="1" colspan="1" style="background: #dbdcde">C</td><td rowspan="1" colspan="1" style="background: #dbdcde">C</td><td rowspan="1" colspan="1" style="background: #dbdcde">G</td><td rowspan="1" colspan="1">T</td><td rowspan="1" colspan="1" style="background: #dbdcde">C</td><td rowspan="1" colspan="1">A</td><td rowspan="1" colspan="1" style="background: #dbdcde">C</td><td rowspan="1" colspan="1">T</td><td rowspan="1" colspan="1">G</td><td rowspan="1" colspan="1">T</td><td rowspan="1" colspan="1">–</td><td rowspan="1" colspan="1">G</td><td rowspan="1" colspan="1">G</td><td rowspan="1" colspan="1">G</td></tr><tr><td rowspan="1" colspan="1"><italic><tp:taxon-name><tp:taxon-name-part taxon-name-part-type="genus" reg="Loxospora">L.</tp:taxon-name-part><tp:taxon-name-part taxon-name-part-type="species" reg="elatina">elatina</tp:taxon-name-part></tp:taxon-name></italic> 15</td><td rowspan="1" colspan="1" style="background: #dbdcde">–</td><td rowspan="1" colspan="1">C</td><td rowspan="1" colspan="1">C</td><td rowspan="1" colspan="1" style="background: #dbdcde">G</td><td rowspan="1" colspan="1" style="background: #dbdcde">A</td><td rowspan="1" colspan="1" style="background: #dbdcde">A</td><td rowspan="1" colspan="1" style="background: #dbdcde">T</td><td rowspan="1" colspan="1" style="background: #dbdcde">C</td><td rowspan="1" colspan="1" style="background: #dbdcde">G</td><td rowspan="1" colspan="1" style="background: #dbdcde">C</td><td rowspan="1" colspan="1">–</td><td rowspan="1" colspan="1" style="background: #dbdcde">T</td><td rowspan="1" colspan="1" style="background: #dbdcde">C</td><td rowspan="1" colspan="1" style="background: #dbdcde">T</td><td rowspan="1" colspan="1" style="background: #dbdcde">T</td><td rowspan="1" colspan="1">T</td><td rowspan="1" colspan="1" style="background: #dbdcde">T</td><td rowspan="1" colspan="1" style="background: #dbdcde">T</td><td rowspan="1" colspan="1">G</td><td rowspan="1" colspan="1">A</td><td rowspan="1" colspan="1" style="background: #dbdcde">C</td><td rowspan="1" colspan="1" style="background: #dbdcde">T</td><td rowspan="1" colspan="1" style="background: #dbdcde">A</td><td rowspan="1" colspan="1" style="background: #dbdcde">A</td><td rowspan="1" colspan="1" style="background: #dbdcde">T</td><td rowspan="1" colspan="1" style="background: #dbdcde">C</td><td rowspan="1" colspan="1" style="background: #dbdcde">A</td><td rowspan="1" colspan="1">G</td><td rowspan="1" colspan="1" style="background: #dbdcde">C</td><td rowspan="1" colspan="1" style="background: #dbdcde">C</td><td rowspan="1" colspan="1" style="background: #dbdcde">C</td><td rowspan="1" colspan="1" style="background: #dbdcde">G</td><td rowspan="1" colspan="1">T</td><td rowspan="1" colspan="1" style="background: #dbdcde">C</td><td rowspan="1" colspan="1">A</td><td rowspan="1" colspan="1" style="background: #dbdcde">C</td><td rowspan="1" colspan="1">T</td><td rowspan="1" colspan="1">G</td><td rowspan="1" colspan="1">T</td><td rowspan="1" colspan="1">–</td><td rowspan="1" colspan="1">G</td><td rowspan="1" colspan="1">G</td><td rowspan="1" colspan="1">G</td></tr><tr><td rowspan="1" colspan="1"><italic><tp:taxon-name><tp:taxon-name-part taxon-name-part-type="genus" reg="Loxospora">L.</tp:taxon-name-part><tp:taxon-name-part taxon-name-part-type="species" reg="elatina">elatina</tp:taxon-name-part></tp:taxon-name></italic> 18</td><td rowspan="1" colspan="1" style="background: #dbdcde">–</td><td rowspan="1" colspan="1">C</td><td rowspan="1" colspan="1">C</td><td rowspan="1" colspan="1" style="background: #dbdcde">G</td><td rowspan="1" colspan="1" style="background: #dbdcde">A</td><td rowspan="1" colspan="1" style="background: #dbdcde">A</td><td rowspan="1" colspan="1" style="background: #dbdcde">T</td><td rowspan="1" colspan="1" style="background: #dbdcde">C</td><td rowspan="1" colspan="1" style="background: #dbdcde">G</td><td rowspan="1" colspan="1" style="background: #dbdcde">C</td><td rowspan="1" colspan="1">–</td><td rowspan="1" colspan="1" style="background: #dbdcde">T</td><td rowspan="1" colspan="1" style="background: #dbdcde">C</td><td rowspan="1" colspan="1" style="background: #dbdcde">T</td><td rowspan="1" colspan="1" style="background: #dbdcde">T</td><td rowspan="1" colspan="1">T</td><td rowspan="1" colspan="1" style="background: #dbdcde">T</td><td rowspan="1" colspan="1" style="background: #dbdcde">T</td><td rowspan="1" colspan="1">G</td><td rowspan="1" colspan="1">A</td><td rowspan="1" colspan="1" style="background: #dbdcde">C</td><td rowspan="1" colspan="1" style="background: #dbdcde">T</td><td rowspan="1" colspan="1" style="background: #dbdcde">A</td><td rowspan="1" colspan="1" style="background: #dbdcde">A</td><td rowspan="1" colspan="1" style="background: #dbdcde">T</td><td rowspan="1" colspan="1" style="background: #dbdcde">C</td><td rowspan="1" colspan="1" style="background: #dbdcde">A</td><td rowspan="1" colspan="1">G</td><td rowspan="1" colspan="1" style="background: #dbdcde">C</td><td rowspan="1" colspan="1" style="background: #dbdcde">C</td><td rowspan="1" colspan="1" style="background: #dbdcde">C</td><td rowspan="1" colspan="1" style="background: #dbdcde">G</td><td rowspan="1" colspan="1">T</td><td rowspan="1" colspan="1" style="background: #dbdcde">C</td><td rowspan="1" colspan="1">A</td><td rowspan="1" colspan="1" style="background: #dbdcde">C</td><td rowspan="1" colspan="1">T</td><td rowspan="1" colspan="1">G</td><td rowspan="1" colspan="1">T</td><td rowspan="1" colspan="1">–</td><td rowspan="1" colspan="1">G</td><td rowspan="1" colspan="1">G</td><td rowspan="1" colspan="1">–</td></tr><tr><td rowspan="1" colspan="1"><italic><tp:taxon-name><tp:taxon-name-part taxon-name-part-type="genus" reg="Loxospora">L.</tp:taxon-name-part><tp:taxon-name-part taxon-name-part-type="species" reg="elatina">elatina</tp:taxon-name-part></tp:taxon-name></italic> 13</td><td rowspan="1" colspan="1" style="background: #dbdcde">–</td><td rowspan="1" colspan="1">C</td><td rowspan="1" colspan="1">C</td><td rowspan="1" colspan="1" style="background: #dbdcde">G</td><td rowspan="1" colspan="1" style="background: #dbdcde">A</td><td rowspan="1" colspan="1" style="background: #dbdcde">A</td><td rowspan="1" colspan="1" style="background: #dbdcde">T</td><td rowspan="1" colspan="1" style="background: #dbdcde">C</td><td rowspan="1" colspan="1" style="background: #dbdcde">G</td><td rowspan="1" colspan="1" style="background: #dbdcde">C</td><td rowspan="1" colspan="1">–</td><td rowspan="1" colspan="1" style="background: #dbdcde">T</td><td rowspan="1" colspan="1" style="background: #dbdcde">C</td><td rowspan="1" colspan="1" style="background: #dbdcde">T</td><td rowspan="1" colspan="1" style="background: #dbdcde">T</td><td rowspan="1" colspan="1">T</td><td rowspan="1" colspan="1" style="background: #dbdcde">T</td><td rowspan="1" colspan="1" style="background: #dbdcde">T</td><td rowspan="1" colspan="1">G</td><td rowspan="1" colspan="1">A</td><td rowspan="1" colspan="1" style="background: #dbdcde">C</td><td rowspan="1" colspan="1" style="background: #dbdcde">T</td><td rowspan="1" colspan="1" style="background: #dbdcde">A</td><td rowspan="1" colspan="1" style="background: #dbdcde">A</td><td rowspan="1" colspan="1" style="background: #dbdcde">T</td><td rowspan="1" colspan="1" style="background: #dbdcde">C</td><td rowspan="1" colspan="1" style="background: #dbdcde">A</td><td rowspan="1" colspan="1">G</td><td rowspan="1" colspan="1" style="background: #dbdcde">C</td><td rowspan="1" colspan="1" style="background: #dbdcde">C</td><td rowspan="1" colspan="1" style="background: #dbdcde">C</td><td rowspan="1" colspan="1" style="background: #dbdcde">G</td><td rowspan="1" colspan="1">T</td><td rowspan="1" colspan="1" style="background: #dbdcde">C</td><td rowspan="1" colspan="1">A</td><td rowspan="1" colspan="1" style="background: #dbdcde">C</td><td rowspan="1" colspan="1">T</td><td rowspan="1" colspan="1">G</td><td rowspan="1" colspan="1">T</td><td rowspan="1" colspan="1">–</td><td rowspan="1" colspan="1">G</td><td rowspan="1" colspan="1">G</td><td rowspan="1" colspan="1">G</td></tr><tr><td rowspan="1" colspan="1"><italic><tp:taxon-name><tp:taxon-name-part taxon-name-part-type="genus" reg="Loxospora">L.</tp:taxon-name-part><tp:taxon-name-part taxon-name-part-type="species" reg="elatina">elatina</tp:taxon-name-part></tp:taxon-name></italic> 16</td><td rowspan="1" colspan="1" style="background: #dbdcde">–</td><td rowspan="1" colspan="1">C</td><td rowspan="1" colspan="1">C</td><td rowspan="1" colspan="1" style="background: #dbdcde">G</td><td rowspan="1" colspan="1" style="background: #dbdcde">A</td><td rowspan="1" colspan="1" style="background: #dbdcde">A</td><td rowspan="1" colspan="1" style="background: #dbdcde">T</td><td rowspan="1" colspan="1" style="background: #dbdcde">C</td><td rowspan="1" colspan="1" style="background: #dbdcde">G</td><td rowspan="1" colspan="1" style="background: #dbdcde">C</td><td rowspan="1" colspan="1">–</td><td rowspan="1" colspan="1" style="background: #dbdcde">T</td><td rowspan="1" colspan="1" style="background: #dbdcde">C</td><td rowspan="1" colspan="1" style="background: #dbdcde">T</td><td rowspan="1" colspan="1" style="background: #dbdcde">T</td><td rowspan="1" colspan="1">T</td><td rowspan="1" colspan="1" style="background: #dbdcde">T</td><td rowspan="1" colspan="1" style="background: #dbdcde">T</td><td rowspan="1" colspan="1">G</td><td rowspan="1" colspan="1">A</td><td rowspan="1" colspan="1" style="background: #dbdcde">C</td><td rowspan="1" colspan="1" style="background: #dbdcde">T</td><td rowspan="1" colspan="1" style="background: #dbdcde">A</td><td rowspan="1" colspan="1" style="background: #dbdcde">A</td><td rowspan="1" colspan="1" style="background: #dbdcde">T</td><td rowspan="1" colspan="1" style="background: #dbdcde">C</td><td rowspan="1" colspan="1" style="background: #dbdcde">A</td><td rowspan="1" colspan="1">G</td><td rowspan="1" colspan="1" style="background: #dbdcde">C</td><td rowspan="1" colspan="1" style="background: #dbdcde">C</td><td rowspan="1" colspan="1" style="background: #dbdcde">C</td><td rowspan="1" colspan="1" style="background: #dbdcde">G</td><td rowspan="1" colspan="1">T</td><td rowspan="1" colspan="1" style="background: #dbdcde">C</td><td rowspan="1" colspan="1">A</td><td rowspan="1" colspan="1" style="background: #dbdcde">C</td><td rowspan="1" colspan="1">T</td><td rowspan="1" colspan="1">G</td><td rowspan="1" colspan="1">T</td><td rowspan="1" colspan="1">–</td><td rowspan="1" colspan="1">G</td><td rowspan="1" colspan="1">G</td><td rowspan="1" colspan="1">G</td></tr><tr><td rowspan="1" colspan="1"><italic><tp:taxon-name><tp:taxon-name-part taxon-name-part-type="genus" reg="Loxospora">L.</tp:taxon-name-part><tp:taxon-name-part taxon-name-part-type="species" reg="elatina">elatina</tp:taxon-name-part></tp:taxon-name></italic> 26</td><td rowspan="1" colspan="1" style="background: #dbdcde">–</td><td rowspan="1" colspan="1">C</td><td rowspan="1" colspan="1">C</td><td rowspan="1" colspan="1" style="background: #dbdcde">G</td><td rowspan="1" colspan="1" style="background: #dbdcde">A</td><td rowspan="1" colspan="1" style="background: #dbdcde">A</td><td rowspan="1" colspan="1" style="background: #dbdcde">T</td><td rowspan="1" colspan="1" style="background: #dbdcde">C</td><td rowspan="1" colspan="1" style="background: #dbdcde">G</td><td rowspan="1" colspan="1" style="background: #dbdcde">C</td><td rowspan="1" colspan="1">
                <bold>A</bold>
              </td><td rowspan="1" colspan="1" style="background: #dbdcde">T</td><td rowspan="1" colspan="1" style="background: #dbdcde">C</td><td rowspan="1" colspan="1" style="background: #dbdcde">T</td><td rowspan="1" colspan="1" style="background: #dbdcde">T</td><td rowspan="1" colspan="1">T</td><td rowspan="1" colspan="1" style="background: #dbdcde">T</td><td rowspan="1" colspan="1" style="background: #dbdcde">T</td><td rowspan="1" colspan="1">G</td><td rowspan="1" colspan="1">A</td><td rowspan="1" colspan="1" style="background: #dbdcde">C</td><td rowspan="1" colspan="1" style="background: #dbdcde">T</td><td rowspan="1" colspan="1" style="background: #dbdcde">A</td><td rowspan="1" colspan="1" style="background: #dbdcde">A</td><td rowspan="1" colspan="1" style="background: #dbdcde">T</td><td rowspan="1" colspan="1" style="background: #dbdcde">C</td><td rowspan="1" colspan="1" style="background: #dbdcde">A</td><td rowspan="1" colspan="1">G</td><td rowspan="1" colspan="1" style="background: #dbdcde">C</td><td rowspan="1" colspan="1" style="background: #dbdcde">C</td><td rowspan="1" colspan="1" style="background: #dbdcde">C</td><td rowspan="1" colspan="1" style="background: #dbdcde">G</td><td rowspan="1" colspan="1">T</td><td rowspan="1" colspan="1" style="background: #dbdcde">C</td><td rowspan="1" colspan="1">
                <bold>T</bold>
              </td><td rowspan="1" colspan="1" style="background: #dbdcde">C</td><td rowspan="1" colspan="1">T</td><td rowspan="1" colspan="1">G</td><td rowspan="1" colspan="1">T</td><td rowspan="1" colspan="1">–</td><td rowspan="1" colspan="1">G</td><td rowspan="1" colspan="1">G</td><td rowspan="1" colspan="1">G</td></tr><tr><td rowspan="1" colspan="1"><italic><tp:taxon-name><tp:taxon-name-part taxon-name-part-type="genus" reg="Loxospora">L.</tp:taxon-name-part><tp:taxon-name-part taxon-name-part-type="species" reg="elatina">elatina</tp:taxon-name-part></tp:taxon-name></italic> 27</td><td rowspan="1" colspan="1" style="background: #dbdcde">–</td><td rowspan="1" colspan="1">C</td><td rowspan="1" colspan="1">C</td><td rowspan="1" colspan="1" style="background: #dbdcde">G</td><td rowspan="1" colspan="1" style="background: #dbdcde">A</td><td rowspan="1" colspan="1" style="background: #dbdcde">A</td><td rowspan="1" colspan="1" style="background: #dbdcde">T</td><td rowspan="1" colspan="1" style="background: #dbdcde">C</td><td rowspan="1" colspan="1" style="background: #dbdcde">G</td><td rowspan="1" colspan="1" style="background: #dbdcde">C</td><td rowspan="1" colspan="1">
                <bold>A</bold>
              </td><td rowspan="1" colspan="1" style="background: #dbdcde">T</td><td rowspan="1" colspan="1" style="background: #dbdcde">C</td><td rowspan="1" colspan="1" style="background: #dbdcde">T</td><td rowspan="1" colspan="1" style="background: #dbdcde">T</td><td rowspan="1" colspan="1">T</td><td rowspan="1" colspan="1" style="background: #dbdcde">T</td><td rowspan="1" colspan="1" style="background: #dbdcde">T</td><td rowspan="1" colspan="1">G</td><td rowspan="1" colspan="1">A</td><td rowspan="1" colspan="1" style="background: #dbdcde">C</td><td rowspan="1" colspan="1" style="background: #dbdcde">T</td><td rowspan="1" colspan="1" style="background: #dbdcde">A</td><td rowspan="1" colspan="1" style="background: #dbdcde">A</td><td rowspan="1" colspan="1" style="background: #dbdcde">T</td><td rowspan="1" colspan="1" style="background: #dbdcde">C</td><td rowspan="1" colspan="1" style="background: #dbdcde">A</td><td rowspan="1" colspan="1">G</td><td rowspan="1" colspan="1" style="background: #dbdcde">C</td><td rowspan="1" colspan="1" style="background: #dbdcde">C</td><td rowspan="1" colspan="1" style="background: #dbdcde">C</td><td rowspan="1" colspan="1" style="background: #dbdcde">G</td><td rowspan="1" colspan="1">T</td><td rowspan="1" colspan="1" style="background: #dbdcde">C</td><td rowspan="1" colspan="1">
                <bold>T</bold>
              </td><td rowspan="1" colspan="1" style="background: #dbdcde">C</td><td rowspan="1" colspan="1">T</td><td rowspan="1" colspan="1">G</td><td rowspan="1" colspan="1">T</td><td rowspan="1" colspan="1">–</td><td rowspan="1" colspan="1">G</td><td rowspan="1" colspan="1">G</td><td rowspan="1" colspan="1">G</td></tr><tr><td rowspan="1" colspan="1"><italic><tp:taxon-name><tp:taxon-name-part taxon-name-part-type="genus" reg="Loxospora">L.</tp:taxon-name-part><tp:taxon-name-part taxon-name-part-type="species" reg="elatina">elatina</tp:taxon-name-part></tp:taxon-name></italic> 25</td><td rowspan="1" colspan="1" style="background: #dbdcde">–</td><td rowspan="1" colspan="1">C</td><td rowspan="1" colspan="1">Y</td><td rowspan="1" colspan="1" style="background: #dbdcde">G</td><td rowspan="1" colspan="1" style="background: #dbdcde">A</td><td rowspan="1" colspan="1" style="background: #dbdcde">A</td><td rowspan="1" colspan="1" style="background: #dbdcde">T</td><td rowspan="1" colspan="1" style="background: #dbdcde">C</td><td rowspan="1" colspan="1" style="background: #dbdcde">G</td><td rowspan="1" colspan="1" style="background: #dbdcde">C</td><td rowspan="1" colspan="1">
                <bold>A</bold>
              </td><td rowspan="1" colspan="1" style="background: #dbdcde">T</td><td rowspan="1" colspan="1" style="background: #dbdcde">C</td><td rowspan="1" colspan="1" style="background: #dbdcde">T</td><td rowspan="1" colspan="1" style="background: #dbdcde">T</td><td rowspan="1" colspan="1">T</td><td rowspan="1" colspan="1" style="background: #dbdcde">T</td><td rowspan="1" colspan="1" style="background: #dbdcde">T</td><td rowspan="1" colspan="1">S</td><td rowspan="1" colspan="1">A</td><td rowspan="1" colspan="1" style="background: #dbdcde">C</td><td rowspan="1" colspan="1" style="background: #dbdcde">T</td><td rowspan="1" colspan="1" style="background: #dbdcde">A</td><td rowspan="1" colspan="1" style="background: #dbdcde">A</td><td rowspan="1" colspan="1" style="background: #dbdcde">T</td><td rowspan="1" colspan="1" style="background: #dbdcde">C</td><td rowspan="1" colspan="1" style="background: #dbdcde">A</td><td rowspan="1" colspan="1">K</td><td rowspan="1" colspan="1" style="background: #dbdcde">C</td><td rowspan="1" colspan="1" style="background: #dbdcde">C</td><td rowspan="1" colspan="1" style="background: #dbdcde">C</td><td rowspan="1" colspan="1" style="background: #dbdcde">G</td><td rowspan="1" colspan="1">T</td><td rowspan="1" colspan="1" style="background: #dbdcde">C</td><td rowspan="1" colspan="1">
                <bold>T</bold>
              </td><td rowspan="1" colspan="1" style="background: #dbdcde">C</td><td rowspan="1" colspan="1">T</td><td rowspan="1" colspan="1">S</td><td rowspan="1" colspan="1">Y</td><td rowspan="1" colspan="1">–</td><td rowspan="1" colspan="1">G</td><td rowspan="1" colspan="1">
                <bold>C</bold>
              </td><td rowspan="1" colspan="1">G</td></tr><tr><td rowspan="1" colspan="1"><italic><tp:taxon-name><tp:taxon-name-part taxon-name-part-type="genus" reg="Loxospora">L.</tp:taxon-name-part><tp:taxon-name-part taxon-name-part-type="species" reg="elatina">elatina</tp:taxon-name-part></tp:taxon-name></italic> 32</td><td rowspan="1" colspan="1" style="background: #dbdcde">–</td><td rowspan="1" colspan="1">C</td><td rowspan="1" colspan="1">C</td><td rowspan="1" colspan="1" style="background: #dbdcde">G</td><td rowspan="1" colspan="1" style="background: #dbdcde">A</td><td rowspan="1" colspan="1" style="background: #dbdcde">A</td><td rowspan="1" colspan="1" style="background: #dbdcde">T</td><td rowspan="1" colspan="1" style="background: #dbdcde">C</td><td rowspan="1" colspan="1" style="background: #dbdcde">G</td><td rowspan="1" colspan="1" style="background: #dbdcde">C</td><td rowspan="1" colspan="1">
                <bold>A</bold>
              </td><td rowspan="1" colspan="1" style="background: #dbdcde">T</td><td rowspan="1" colspan="1" style="background: #dbdcde">C</td><td rowspan="1" colspan="1" style="background: #dbdcde">T</td><td rowspan="1" colspan="1" style="background: #dbdcde">T</td><td rowspan="1" colspan="1">T</td><td rowspan="1" colspan="1" style="background: #dbdcde">T</td><td rowspan="1" colspan="1" style="background: #dbdcde">T</td><td rowspan="1" colspan="1">G</td><td rowspan="1" colspan="1">A</td><td rowspan="1" colspan="1" style="background: #dbdcde">C</td><td rowspan="1" colspan="1" style="background: #dbdcde">T</td><td rowspan="1" colspan="1" style="background: #dbdcde">A</td><td rowspan="1" colspan="1" style="background: #dbdcde">A</td><td rowspan="1" colspan="1" style="background: #dbdcde">T</td><td rowspan="1" colspan="1" style="background: #dbdcde">C</td><td rowspan="1" colspan="1" style="background: #dbdcde">A</td><td rowspan="1" colspan="1">G</td><td rowspan="1" colspan="1" style="background: #dbdcde">C</td><td rowspan="1" colspan="1" style="background: #dbdcde">C</td><td rowspan="1" colspan="1" style="background: #dbdcde">C</td><td rowspan="1" colspan="1" style="background: #dbdcde">G</td><td rowspan="1" colspan="1">T</td><td rowspan="1" colspan="1" style="background: #dbdcde">C</td><td rowspan="1" colspan="1">A</td><td rowspan="1" colspan="1" style="background: #dbdcde">C</td><td rowspan="1" colspan="1">T</td><td rowspan="1" colspan="1">G</td><td rowspan="1" colspan="1">T</td><td rowspan="1" colspan="1">–</td><td rowspan="1" colspan="1">G</td><td rowspan="1" colspan="1">G</td><td rowspan="1" colspan="1">G</td></tr></tbody></table></table-wrap><table-wrap id="T3" position="float" orientation="portrait"><label>Table 3.</label><caption><p>Variable positions in the alignment of RPB1 marker of <italic><tp:taxon-name><tp:taxon-name-part taxon-name-part-type="genus" reg="Loxospora">Loxospora</tp:taxon-name-part><tp:taxon-name-part taxon-name-part-type="species" reg="chloropolia">chloropolia</tp:taxon-name-part></tp:taxon-name></italic>, <italic><tp:taxon-name><tp:taxon-name-part taxon-name-part-type="genus" reg="Loxospora">L.</tp:taxon-name-part><tp:taxon-name-part taxon-name-part-type="species" reg="elatina">elatina</tp:taxon-name-part></tp:taxon-name></italic> and <italic><tp:taxon-name><tp:taxon-name-part taxon-name-part-type="genus" reg="Loxospora">L.</tp:taxon-name-part><tp:taxon-name-part taxon-name-part-type="species" reg="ochrophaea">ochrophaea</tp:taxon-name-part></tp:taxon-name></italic>. Variable characters are marked in bold, while diagnostic nucleotide position characters to distinguish <italic><tp:taxon-name><tp:taxon-name-part taxon-name-part-type="genus" reg="Loxospora">L.</tp:taxon-name-part><tp:taxon-name-part taxon-name-part-type="species" reg="chloropolia">chloropolia</tp:taxon-name-part></tp:taxon-name></italic> from both <italic><tp:taxon-name><tp:taxon-name-part taxon-name-part-type="genus" reg="Loxospora">L.</tp:taxon-name-part><tp:taxon-name-part taxon-name-part-type="species" reg="elatina">elatina</tp:taxon-name-part></tp:taxon-name></italic> and <italic><tp:taxon-name><tp:taxon-name-part taxon-name-part-type="genus" reg="Loxospora">L.</tp:taxon-name-part><tp:taxon-name-part taxon-name-part-type="species" reg="ochrophaea">ochrophaea</tp:taxon-name-part></tp:taxon-name></italic> are marked with a gray background.</p></caption><table id="TID0EOECM" rules="all"><tbody><tr><th rowspan="2" colspan="1">Sequence</th><th rowspan="1" colspan="27">Position in alignment</th></tr><tr><th rowspan="1" colspan="1" style="background: #dbdcde">73</th><th rowspan="1" colspan="1" style="background: #dbdcde">82</th><th rowspan="1" colspan="1" style="background: #dbdcde">106</th><th rowspan="1" colspan="1" style="background: #dbdcde">201</th><th rowspan="1" colspan="1">282</th><th rowspan="1" colspan="1" style="background: #dbdcde">291</th><th rowspan="1" colspan="1">315</th><th rowspan="1" colspan="1">342</th><th rowspan="1" colspan="1">344</th><th rowspan="1" colspan="1">355</th><th rowspan="1" colspan="1" style="background: #dbdcde">357</th><th rowspan="1" colspan="1" style="background: #dbdcde">414</th><th rowspan="1" colspan="1">439</th><th rowspan="1" colspan="1" style="background: #dbdcde">441</th><th rowspan="1" colspan="1">472</th><th rowspan="1" colspan="1">475</th><th rowspan="1" colspan="1" style="background: #dbdcde">507</th><th rowspan="1" colspan="1" style="background: #dbdcde">513</th><th rowspan="1" colspan="1" style="background: #dbdcde">519</th><th rowspan="1" colspan="1">527</th><th rowspan="1" colspan="1" style="background: #dbdcde">540</th><th rowspan="1" colspan="1" style="background: #dbdcde">603</th><th rowspan="1" colspan="1" style="background: #dbdcde">687</th><th rowspan="1" colspan="1">700</th><th rowspan="1" colspan="1">706</th><th rowspan="1" colspan="1" style="background: #dbdcde">711</th><th rowspan="1" colspan="1" style="background: #dbdcde">723</th></tr><tr><td rowspan="1" colspan="1"><italic><tp:taxon-name><tp:taxon-name-part taxon-name-part-type="genus" reg="Loxospora">L.</tp:taxon-name-part><tp:taxon-name-part taxon-name-part-type="species" reg="ochrophaea">ochrophaea</tp:taxon-name-part></tp:taxon-name></italic> 1</td><td rowspan="1" colspan="1" style="background: #dbdcde">G</td><td rowspan="1" colspan="1" style="background: #dbdcde">G</td><td rowspan="1" colspan="1" style="background: #dbdcde">T</td><td rowspan="1" colspan="1" style="background: #dbdcde">T</td><td rowspan="1" colspan="1">G</td><td rowspan="1" colspan="1" style="background: #dbdcde">T</td><td rowspan="1" colspan="1">T</td><td rowspan="1" colspan="1">G</td><td rowspan="1" colspan="1">A</td><td rowspan="1" colspan="1">G</td><td rowspan="1" colspan="1" style="background: #dbdcde">C</td><td rowspan="1" colspan="1" style="background: #dbdcde">A</td><td rowspan="1" colspan="1">G</td><td rowspan="1" colspan="1" style="background: #dbdcde">G</td><td rowspan="1" colspan="1">A</td><td rowspan="1" colspan="1">A</td><td rowspan="1" colspan="1" style="background: #dbdcde">G</td><td rowspan="1" colspan="1" style="background: #dbdcde">G</td><td rowspan="1" colspan="1" style="background: #dbdcde">A</td><td rowspan="1" colspan="1">A</td><td rowspan="1" colspan="1" style="background: #dbdcde">A</td><td rowspan="1" colspan="1" style="background: #dbdcde">T</td><td rowspan="1" colspan="1" style="background: #dbdcde">T</td><td rowspan="1" colspan="1">A</td><td rowspan="1" colspan="1">C</td><td rowspan="1" colspan="1" style="background: #dbdcde">A</td><td rowspan="1" colspan="1" style="background: #dbdcde">C</td></tr><tr><td rowspan="1" colspan="1"><italic><tp:taxon-name><tp:taxon-name-part taxon-name-part-type="genus" reg="Loxospora">L.</tp:taxon-name-part><tp:taxon-name-part taxon-name-part-type="species" reg="ochrophaea">ochrophaea</tp:taxon-name-part></tp:taxon-name></italic> 2</td><td rowspan="1" colspan="1" style="background: #dbdcde">G</td><td rowspan="1" colspan="1" style="background: #dbdcde">G</td><td rowspan="1" colspan="1" style="background: #dbdcde">T</td><td rowspan="1" colspan="1" style="background: #dbdcde">T</td><td rowspan="1" colspan="1">G</td><td rowspan="1" colspan="1" style="background: #dbdcde">T</td><td rowspan="1" colspan="1">T</td><td rowspan="1" colspan="1">G</td><td rowspan="1" colspan="1">A</td><td rowspan="1" colspan="1">G</td><td rowspan="1" colspan="1" style="background: #dbdcde">C</td><td rowspan="1" colspan="1" style="background: #dbdcde">A</td><td rowspan="1" colspan="1">G</td><td rowspan="1" colspan="1" style="background: #dbdcde">G</td><td rowspan="1" colspan="1">A</td><td rowspan="1" colspan="1">A</td><td rowspan="1" colspan="1" style="background: #dbdcde">G</td><td rowspan="1" colspan="1" style="background: #dbdcde">G</td><td rowspan="1" colspan="1" style="background: #dbdcde">A</td><td rowspan="1" colspan="1">A</td><td rowspan="1" colspan="1" style="background: #dbdcde">A</td><td rowspan="1" colspan="1" style="background: #dbdcde">T</td><td rowspan="1" colspan="1" style="background: #dbdcde">T</td><td rowspan="1" colspan="1">A</td><td rowspan="1" colspan="1">
                <bold>G</bold>
              </td><td rowspan="1" colspan="1" style="background: #dbdcde">A</td><td rowspan="1" colspan="1" style="background: #dbdcde">C</td></tr><tr><td rowspan="1" colspan="1"><italic><tp:taxon-name><tp:taxon-name-part taxon-name-part-type="genus" reg="Loxospora">L.</tp:taxon-name-part><tp:taxon-name-part taxon-name-part-type="species" reg="elatina">elatina</tp:taxon-name-part></tp:taxon-name></italic> 1</td><td rowspan="1" colspan="1" style="background: #dbdcde">?</td><td rowspan="1" colspan="1" style="background: #dbdcde">?</td><td rowspan="1" colspan="1" style="background: #dbdcde">?</td><td rowspan="1" colspan="1" style="background: #dbdcde">T</td><td rowspan="1" colspan="1">G</td><td rowspan="1" colspan="1" style="background: #dbdcde">T</td><td rowspan="1" colspan="1">
                <bold>C</bold>
              </td><td rowspan="1" colspan="1">G</td><td rowspan="1" colspan="1">R</td><td rowspan="1" colspan="1">G</td><td rowspan="1" colspan="1" style="background: #dbdcde">C</td><td rowspan="1" colspan="1" style="background: #dbdcde">A</td><td rowspan="1" colspan="1">G</td><td rowspan="1" colspan="1" style="background: #dbdcde">G</td><td rowspan="1" colspan="1">A</td><td rowspan="1" colspan="1">A</td><td rowspan="1" colspan="1" style="background: #dbdcde">G</td><td rowspan="1" colspan="1" style="background: #dbdcde">G</td><td rowspan="1" colspan="1" style="background: #dbdcde">A</td><td rowspan="1" colspan="1">
                <bold>G</bold>
              </td><td rowspan="1" colspan="1" style="background: #dbdcde">A</td><td rowspan="1" colspan="1" style="background: #dbdcde">T</td><td rowspan="1" colspan="1" style="background: #dbdcde">T</td><td rowspan="1" colspan="1">N</td><td rowspan="1" colspan="1">C</td><td rowspan="1" colspan="1" style="background: #dbdcde">A</td><td rowspan="1" colspan="1" style="background: #dbdcde">C</td></tr><tr><td rowspan="1" colspan="1"><italic><tp:taxon-name><tp:taxon-name-part taxon-name-part-type="genus" reg="Loxospora">L.</tp:taxon-name-part><tp:taxon-name-part taxon-name-part-type="species" reg="elatina">elatina</tp:taxon-name-part></tp:taxon-name></italic> 26</td><td rowspan="1" colspan="1" style="background: #dbdcde">G</td><td rowspan="1" colspan="1" style="background: #dbdcde">G</td><td rowspan="1" colspan="1" style="background: #dbdcde">T</td><td rowspan="1" colspan="1" style="background: #dbdcde">T</td><td rowspan="1" colspan="1">
                <bold>K</bold>
              </td><td rowspan="1" colspan="1" style="background: #dbdcde">T</td><td rowspan="1" colspan="1">T</td><td rowspan="1" colspan="1">R</td><td rowspan="1" colspan="1">A</td><td rowspan="1" colspan="1">S</td><td rowspan="1" colspan="1" style="background: #dbdcde">C</td><td rowspan="1" colspan="1" style="background: #dbdcde">A</td><td rowspan="1" colspan="1">D</td><td rowspan="1" colspan="1" style="background: #dbdcde">G</td><td rowspan="1" colspan="1">R</td><td rowspan="1" colspan="1">M</td><td rowspan="1" colspan="1" style="background: #dbdcde">G</td><td rowspan="1" colspan="1" style="background: #dbdcde">G</td><td rowspan="1" colspan="1" style="background: #dbdcde">A</td><td rowspan="1" colspan="1">A</td><td rowspan="1" colspan="1" style="background: #dbdcde">A</td><td rowspan="1" colspan="1" style="background: #dbdcde">T</td><td rowspan="1" colspan="1" style="background: #dbdcde">T</td><td rowspan="1" colspan="1">A</td><td rowspan="1" colspan="1">C</td><td rowspan="1" colspan="1" style="background: #dbdcde">A</td><td rowspan="1" colspan="1" style="background: #dbdcde">C</td></tr><tr><td rowspan="1" colspan="1"><italic><tp:taxon-name><tp:taxon-name-part taxon-name-part-type="genus" reg="Loxospora">L.</tp:taxon-name-part><tp:taxon-name-part taxon-name-part-type="species" reg="chloropolia">chloropolia</tp:taxon-name-part></tp:taxon-name></italic> 11</td><td rowspan="1" colspan="1" style="background: #dbdcde">
                <bold>A</bold>
              </td><td rowspan="1" colspan="1" style="background: #dbdcde">
                <bold>A</bold>
              </td><td rowspan="1" colspan="1" style="background: #dbdcde">
                <bold>C</bold>
              </td><td rowspan="1" colspan="1" style="background: #dbdcde">
                <bold>C</bold>
              </td><td rowspan="1" colspan="1">G</td><td rowspan="1" colspan="1" style="background: #dbdcde">
                <bold>C</bold>
              </td><td rowspan="1" colspan="1">T</td><td rowspan="1" colspan="1">G</td><td rowspan="1" colspan="1">A</td><td rowspan="1" colspan="1">G</td><td rowspan="1" colspan="1" style="background: #dbdcde">
                <bold>T</bold>
              </td><td rowspan="1" colspan="1" style="background: #dbdcde">
                <bold>C</bold>
              </td><td rowspan="1" colspan="1">G</td><td rowspan="1" colspan="1" style="background: #dbdcde">
                <bold>A</bold>
              </td><td rowspan="1" colspan="1">A</td><td rowspan="1" colspan="1">A</td><td rowspan="1" colspan="1" style="background: #dbdcde">
                <bold>A</bold>
              </td><td rowspan="1" colspan="1" style="background: #dbdcde">
                <bold>T</bold>
              </td><td rowspan="1" colspan="1" style="background: #dbdcde">
                <bold>G</bold>
              </td><td rowspan="1" colspan="1">A</td><td rowspan="1" colspan="1" style="background: #dbdcde">
                <bold>G</bold>
              </td><td rowspan="1" colspan="1" style="background: #dbdcde">
                <bold>C</bold>
              </td><td rowspan="1" colspan="1" style="background: #dbdcde">
                <bold>C</bold>
              </td><td rowspan="1" colspan="1">A</td><td rowspan="1" colspan="1">C</td><td rowspan="1" colspan="1" style="background: #dbdcde">
                <bold>G</bold>
              </td><td rowspan="1" colspan="1" style="background: #dbdcde">
                <bold>T</bold>
              </td></tr><tr><td rowspan="1" colspan="1"><italic><tp:taxon-name><tp:taxon-name-part taxon-name-part-type="genus" reg="Loxospora">L.</tp:taxon-name-part><tp:taxon-name-part taxon-name-part-type="species" reg="chloropolia">chloropolia</tp:taxon-name-part></tp:taxon-name></italic> 12</td><td rowspan="1" colspan="1" style="background: #dbdcde">
                <bold>A</bold>
              </td><td rowspan="1" colspan="1" style="background: #dbdcde">
                <bold>A</bold>
              </td><td rowspan="1" colspan="1" style="background: #dbdcde">
                <bold>C</bold>
              </td><td rowspan="1" colspan="1" style="background: #dbdcde">
                <bold>C</bold>
              </td><td rowspan="1" colspan="1">G</td><td rowspan="1" colspan="1" style="background: #dbdcde">
                <bold>C</bold>
              </td><td rowspan="1" colspan="1">T</td><td rowspan="1" colspan="1">G</td><td rowspan="1" colspan="1">A</td><td rowspan="1" colspan="1">G</td><td rowspan="1" colspan="1" style="background: #dbdcde">
                <bold>T</bold>
              </td><td rowspan="1" colspan="1" style="background: #dbdcde">
                <bold>C</bold>
              </td><td rowspan="1" colspan="1">G</td><td rowspan="1" colspan="1" style="background: #dbdcde">
                <bold>A</bold>
              </td><td rowspan="1" colspan="1">A</td><td rowspan="1" colspan="1">A</td><td rowspan="1" colspan="1" style="background: #dbdcde">
                <bold>A</bold>
              </td><td rowspan="1" colspan="1" style="background: #dbdcde">
                <bold>T</bold>
              </td><td rowspan="1" colspan="1" style="background: #dbdcde">
                <bold>G</bold>
              </td><td rowspan="1" colspan="1">A</td><td rowspan="1" colspan="1" style="background: #dbdcde">
                <bold>G</bold>
              </td><td rowspan="1" colspan="1" style="background: #dbdcde">
                <bold>C</bold>
              </td><td rowspan="1" colspan="1" style="background: #dbdcde">
                <bold>C</bold>
              </td><td rowspan="1" colspan="1">A</td><td rowspan="1" colspan="1">C</td><td rowspan="1" colspan="1" style="background: #dbdcde">
                <bold>G</bold>
              </td><td rowspan="1" colspan="1" style="background: #dbdcde">
                <bold>T</bold>
              </td></tr><tr><td rowspan="1" colspan="1"><italic><tp:taxon-name><tp:taxon-name-part taxon-name-part-type="genus" reg="Loxospora">L.</tp:taxon-name-part><tp:taxon-name-part taxon-name-part-type="species" reg="chloropolia">chloropolia</tp:taxon-name-part></tp:taxon-name></italic> 5</td><td rowspan="1" colspan="1" style="background: #dbdcde">
                <bold>A</bold>
              </td><td rowspan="1" colspan="1" style="background: #dbdcde">
                <bold>A</bold>
              </td><td rowspan="1" colspan="1" style="background: #dbdcde">
                <bold>C</bold>
              </td><td rowspan="1" colspan="1" style="background: #dbdcde">
                <bold>C</bold>
              </td><td rowspan="1" colspan="1">G</td><td rowspan="1" colspan="1" style="background: #dbdcde">
                <bold>C</bold>
              </td><td rowspan="1" colspan="1">T</td><td rowspan="1" colspan="1">G</td><td rowspan="1" colspan="1">A</td><td rowspan="1" colspan="1">G</td><td rowspan="1" colspan="1" style="background: #dbdcde">
                <bold>T</bold>
              </td><td rowspan="1" colspan="1" style="background: #dbdcde">
                <bold>C</bold>
              </td><td rowspan="1" colspan="1">G</td><td rowspan="1" colspan="1" style="background: #dbdcde">
                <bold>A</bold>
              </td><td rowspan="1" colspan="1">A</td><td rowspan="1" colspan="1">A</td><td rowspan="1" colspan="1" style="background: #dbdcde">
                <bold>A</bold>
              </td><td rowspan="1" colspan="1" style="background: #dbdcde">
                <bold>T</bold>
              </td><td rowspan="1" colspan="1" style="background: #dbdcde">
                <bold>G</bold>
              </td><td rowspan="1" colspan="1">A</td><td rowspan="1" colspan="1" style="background: #dbdcde">
                <bold>G</bold>
              </td><td rowspan="1" colspan="1" style="background: #dbdcde">
                <bold>C</bold>
              </td><td rowspan="1" colspan="1" style="background: #dbdcde">
                <bold>C</bold>
              </td><td rowspan="1" colspan="1">A</td><td rowspan="1" colspan="1">C</td><td rowspan="1" colspan="1" style="background: #dbdcde">
                <bold>G</bold>
              </td><td rowspan="1" colspan="1" style="background: #dbdcde">
                <bold>T</bold>
              </td></tr><tr><td rowspan="1" colspan="1"><italic><tp:taxon-name><tp:taxon-name-part taxon-name-part-type="genus" reg="Loxospora">L.</tp:taxon-name-part><tp:taxon-name-part taxon-name-part-type="species" reg="chloropolia">chloropolia</tp:taxon-name-part></tp:taxon-name></italic> 6</td><td rowspan="1" colspan="1" style="background: #dbdcde">
                <bold>A</bold>
              </td><td rowspan="1" colspan="1" style="background: #dbdcde">
                <bold>A</bold>
              </td><td rowspan="1" colspan="1" style="background: #dbdcde">
                <bold>C</bold>
              </td><td rowspan="1" colspan="1" style="background: #dbdcde">
                <bold>C</bold>
              </td><td rowspan="1" colspan="1">G</td><td rowspan="1" colspan="1" style="background: #dbdcde">
                <bold>C</bold>
              </td><td rowspan="1" colspan="1">T</td><td rowspan="1" colspan="1">G</td><td rowspan="1" colspan="1">A</td><td rowspan="1" colspan="1">G</td><td rowspan="1" colspan="1" style="background: #dbdcde">
                <bold>T</bold>
              </td><td rowspan="1" colspan="1" style="background: #dbdcde">
                <bold>C</bold>
              </td><td rowspan="1" colspan="1">G</td><td rowspan="1" colspan="1" style="background: #dbdcde">
                <bold>A</bold>
              </td><td rowspan="1" colspan="1">A</td><td rowspan="1" colspan="1">A</td><td rowspan="1" colspan="1" style="background: #dbdcde">
                <bold>A</bold>
              </td><td rowspan="1" colspan="1" style="background: #dbdcde">
                <bold>T</bold>
              </td><td rowspan="1" colspan="1" style="background: #dbdcde">
                <bold>G</bold>
              </td><td rowspan="1" colspan="1">A</td><td rowspan="1" colspan="1" style="background: #dbdcde">
                <bold>G</bold>
              </td><td rowspan="1" colspan="1" style="background: #dbdcde">
                <bold>C</bold>
              </td><td rowspan="1" colspan="1" style="background: #dbdcde">
                <bold>C</bold>
              </td><td rowspan="1" colspan="1">A</td><td rowspan="1" colspan="1">C</td><td rowspan="1" colspan="1" style="background: #dbdcde">
                <bold>G</bold>
              </td><td rowspan="1" colspan="1" style="background: #dbdcde">
                <bold>T</bold>
              </td></tr><tr><td rowspan="1" colspan="1"><italic><tp:taxon-name><tp:taxon-name-part taxon-name-part-type="genus" reg="Loxospora">L.</tp:taxon-name-part><tp:taxon-name-part taxon-name-part-type="species" reg="chloropolia">chloropolia</tp:taxon-name-part></tp:taxon-name></italic> 7</td><td rowspan="1" colspan="1" style="background: #dbdcde">
                <bold>A</bold>
              </td><td rowspan="1" colspan="1" style="background: #dbdcde">
                <bold>A</bold>
              </td><td rowspan="1" colspan="1" style="background: #dbdcde">
                <bold>C</bold>
              </td><td rowspan="1" colspan="1" style="background: #dbdcde">
                <bold>C</bold>
              </td><td rowspan="1" colspan="1">G</td><td rowspan="1" colspan="1" style="background: #dbdcde">
                <bold>C</bold>
              </td><td rowspan="1" colspan="1">T</td><td rowspan="1" colspan="1">G</td><td rowspan="1" colspan="1">A</td><td rowspan="1" colspan="1">G</td><td rowspan="1" colspan="1" style="background: #dbdcde">
                <bold>T</bold>
              </td><td rowspan="1" colspan="1" style="background: #dbdcde">
                <bold>C</bold>
              </td><td rowspan="1" colspan="1">G</td><td rowspan="1" colspan="1" style="background: #dbdcde">
                <bold>A</bold>
              </td><td rowspan="1" colspan="1">A</td><td rowspan="1" colspan="1">A</td><td rowspan="1" colspan="1" style="background: #dbdcde">
                <bold>A</bold>
              </td><td rowspan="1" colspan="1" style="background: #dbdcde">
                <bold>T</bold>
              </td><td rowspan="1" colspan="1" style="background: #dbdcde">
                <bold>G</bold>
              </td><td rowspan="1" colspan="1">A</td><td rowspan="1" colspan="1" style="background: #dbdcde">
                <bold>G</bold>
              </td><td rowspan="1" colspan="1" style="background: #dbdcde">
                <bold>C</bold>
              </td><td rowspan="1" colspan="1" style="background: #dbdcde">
                <bold>C</bold>
              </td><td rowspan="1" colspan="1">A</td><td rowspan="1" colspan="1">C</td><td rowspan="1" colspan="1" style="background: #dbdcde">
                <bold>G</bold>
              </td><td rowspan="1" colspan="1" style="background: #dbdcde">
                <bold>T</bold>
              </td></tr><tr><td rowspan="1" colspan="1"><italic><tp:taxon-name><tp:taxon-name-part taxon-name-part-type="genus" reg="Loxospora">L.</tp:taxon-name-part><tp:taxon-name-part taxon-name-part-type="species" reg="chloropolia">chloropolia</tp:taxon-name-part></tp:taxon-name></italic> 8</td><td rowspan="1" colspan="1" style="background: #dbdcde">
                <bold>A</bold>
              </td><td rowspan="1" colspan="1" style="background: #dbdcde">
                <bold>A</bold>
              </td><td rowspan="1" colspan="1" style="background: #dbdcde">
                <bold>C</bold>
              </td><td rowspan="1" colspan="1" style="background: #dbdcde">
                <bold>C</bold>
              </td><td rowspan="1" colspan="1">G</td><td rowspan="1" colspan="1" style="background: #dbdcde">
                <bold>C</bold>
              </td><td rowspan="1" colspan="1">T</td><td rowspan="1" colspan="1">G</td><td rowspan="1" colspan="1">A</td><td rowspan="1" colspan="1">G</td><td rowspan="1" colspan="1" style="background: #dbdcde">
                <bold>T</bold>
              </td><td rowspan="1" colspan="1" style="background: #dbdcde">
                <bold>C</bold>
              </td><td rowspan="1" colspan="1">G</td><td rowspan="1" colspan="1" style="background: #dbdcde">
                <bold>A</bold>
              </td><td rowspan="1" colspan="1">A</td><td rowspan="1" colspan="1">A</td><td rowspan="1" colspan="1" style="background: #dbdcde">
                <bold>A</bold>
              </td><td rowspan="1" colspan="1" style="background: #dbdcde">
                <bold>T</bold>
              </td><td rowspan="1" colspan="1" style="background: #dbdcde">
                <bold>G</bold>
              </td><td rowspan="1" colspan="1">A</td><td rowspan="1" colspan="1" style="background: #dbdcde">
                <bold>G</bold>
              </td><td rowspan="1" colspan="1" style="background: #dbdcde">
                <bold>C</bold>
              </td><td rowspan="1" colspan="1" style="background: #dbdcde">
                <bold>C</bold>
              </td><td rowspan="1" colspan="1">A</td><td rowspan="1" colspan="1">C</td><td rowspan="1" colspan="1" style="background: #dbdcde">
                <bold>G</bold>
              </td><td rowspan="1" colspan="1" style="background: #dbdcde">
                <bold>T</bold>
              </td></tr><tr><td rowspan="1" colspan="1"><italic><tp:taxon-name><tp:taxon-name-part taxon-name-part-type="genus" reg="Loxospora">L.</tp:taxon-name-part><tp:taxon-name-part taxon-name-part-type="species" reg="chloropolia">chloropolia</tp:taxon-name-part></tp:taxon-name></italic> 10</td><td rowspan="1" colspan="1" style="background: #dbdcde">
                <bold>A</bold>
              </td><td rowspan="1" colspan="1" style="background: #dbdcde">
                <bold>A</bold>
              </td><td rowspan="1" colspan="1" style="background: #dbdcde">
                <bold>C</bold>
              </td><td rowspan="1" colspan="1" style="background: #dbdcde">
                <bold>C</bold>
              </td><td rowspan="1" colspan="1">G</td><td rowspan="1" colspan="1" style="background: #dbdcde">
                <bold>C</bold>
              </td><td rowspan="1" colspan="1">T</td><td rowspan="1" colspan="1">G</td><td rowspan="1" colspan="1">A</td><td rowspan="1" colspan="1">G</td><td rowspan="1" colspan="1" style="background: #dbdcde">
                <bold>T</bold>
              </td><td rowspan="1" colspan="1" style="background: #dbdcde">
                <bold>C</bold>
              </td><td rowspan="1" colspan="1">R</td><td rowspan="1" colspan="1" style="background: #dbdcde">
                <bold>A</bold>
              </td><td rowspan="1" colspan="1">A</td><td rowspan="1" colspan="1">A</td><td rowspan="1" colspan="1" style="background: #dbdcde">
                <bold>A</bold>
              </td><td rowspan="1" colspan="1" style="background: #dbdcde">
                <bold>T</bold>
              </td><td rowspan="1" colspan="1" style="background: #dbdcde">
                <bold>G</bold>
              </td><td rowspan="1" colspan="1">A</td><td rowspan="1" colspan="1" style="background: #dbdcde">
                <bold>G</bold>
              </td><td rowspan="1" colspan="1" style="background: #dbdcde">
                <bold>C</bold>
              </td><td rowspan="1" colspan="1" style="background: #dbdcde">?</td><td rowspan="1" colspan="1">?</td><td rowspan="1" colspan="1">?</td><td rowspan="1" colspan="1" style="background: #dbdcde">?</td><td rowspan="1" colspan="1" style="background: #dbdcde">?</td></tr></tbody></table></table-wrap></tp:treatment-sec><ref-list><ref id="B13"><mixed-citation xmlns:xlink="http://www.w3.org/1999/xlink" xlink:type="simple"><person-group><name name-style="western"><surname>Erichsen</surname><given-names>CFE</given-names></name></person-group> (<year>1935</year>) <article-title>[1936] Pertusariacae.</article-title> In: <person-group><name name-style="western"><surname>Zahlbruckner</surname><given-names>A</given-names></name></person-group> (<role>Ed.</role>) <issue-title>Dr.</issue-title><source>L. Rabenhorsts Kryptogamenflora von Deutchland, Österreich und der Schweiz. Leipzig, Akademische Verlagsgesellschaft 9(5)[1]</source>, <fpage>321</fpage>–<lpage>701</lpage>.</mixed-citation></ref><ref id="B75"><mixed-citation xmlns:xlink="http://www.w3.org/1999/xlink" xlink:type="simple"><person-group><name name-style="western"><surname>Turland</surname><given-names>NJ</given-names></name><name name-style="western"><surname>Wiersema</surname><given-names>JH</given-names></name><name name-style="western"><surname>Barrie</surname><given-names>FR</given-names></name><name name-style="western"><surname>Greuter</surname><given-names>W</given-names></name><name name-style="western"><surname>Hawksworth</surname><given-names>DL</given-names></name><name name-style="western"><surname>Herendeen</surname><given-names>PS</given-names></name><name name-style="western"><surname>Knapp</surname><given-names>S</given-names></name><name name-style="western"><surname>Kusber</surname><given-names>W-H</given-names></name><name name-style="western"><surname>Li</surname><given-names>D-Z</given-names></name><name name-style="western"><surname>Marhold</surname><given-names>K</given-names></name><name name-style="western"><surname>May</surname><given-names>TW</given-names></name><name name-style="western"><surname>McNeill</surname><given-names>J</given-names></name><name name-style="western"><surname>Monro</surname><given-names>AM</given-names></name><name name-style="western"><surname>Prado</surname><given-names>J</given-names></name><name name-style="western"><surname>Price</surname><given-names>MJ</given-names></name><name name-style="western"><surname>Smith</surname><given-names>GF [Eds]</given-names></name></person-group> (<year>2018</year>) International Code of Nomenclature for algae, fungi, and plants (Shenzhen Code) adopted by the Nineteenth International Botanical Congress Shenzhen, China, July 2017. Regnum Vegetabile 159, 254 pp. <ext-link xlink:href="10.12705/Code.2018" ext-link-type="doi" xlink:type="simple">https://doi.org/10.12705/Code.2018</ext-link></mixed-citation></ref><ref id="B52"><mixed-citation xmlns:xlink="http://www.w3.org/1999/xlink" xlink:type="simple"><person-group><name name-style="western"><surname>McNeill</surname><given-names>J</given-names></name></person-group> (<year>2014</year>) <article-title>Holotype specimens and type citations: General issues.</article-title><source>Taxon</source><volume>63</volume>(<issue>5</issue>): <fpage>1112</fpage>–<lpage>1113</lpage>. <ext-link xlink:href="10.12705/635.7" ext-link-type="doi" xlink:type="simple">https://doi.org/10.12705/635.7</ext-link></mixed-citation></ref><ref id="B40"><mixed-citation xmlns:xlink="http://www.w3.org/1999/xlink" xlink:type="simple"><person-group><name name-style="western"><surname>Lendemer</surname><given-names>JC</given-names></name></person-group> (<year>2013</year>) <article-title>Two new sterile species of <italic><tp:taxon-name><tp:taxon-name-part taxon-name-part-type="genus">Loxospora</tp:taxon-name-part></tp:taxon-name></italic> (<tp:taxon-name><tp:taxon-name-part taxon-name-part-type="family">Sarrameanaceae</tp:taxon-name-part></tp:taxon-name>: Lichenized <tp:taxon-name><tp:taxon-name-part taxon-name-part-type="class">Ascomycetes</tp:taxon-name-part></tp:taxon-name>) from the Mid-Atlantic Coastal Plane.</article-title><source>Journal of the North Carolina Academy of Science</source><volume>129</volume>(<issue>3</issue>): <fpage>71</fpage>–<lpage>81</lpage>. <ext-link xlink:href="10.7572/2167-5880-129.3.71" ext-link-type="doi" xlink:type="simple">https://doi.org/10.7572/2167-5880-129.3.71</ext-link></mixed-citation></ref><ref id="B22"><mixed-citation xmlns:xlink="http://www.w3.org/1999/xlink" xlink:type="simple"><person-group><name name-style="western"><surname>Guzow-Krzemińska</surname><given-names>B</given-names></name><name name-style="western"><surname>Łubek</surname><given-names>A</given-names></name><name name-style="western"><surname>Kubiak</surname><given-names>D</given-names></name><name name-style="western"><surname>Ossowska</surname><given-names>E</given-names></name><name name-style="western"><surname>Kukwa</surname><given-names>M</given-names></name></person-group> (<year>2018</year>) <article-title>Phylogenetic approaches reveal a new sterile lichen in the genus <italic><tp:taxon-name><tp:taxon-name-part taxon-name-part-type="genus">Loxospora</tp:taxon-name-part></tp:taxon-name></italic> (<tp:taxon-name><tp:taxon-name-part taxon-name-part-type="order">Sarrameanales</tp:taxon-name-part></tp:taxon-name>, <tp:taxon-name><tp:taxon-name-part taxon-name-part-type="phylum">Ascomycota</tp:taxon-name-part></tp:taxon-name>) in Poland.</article-title><source>Phytotaxa</source><volume>348</volume>(<issue>3</issue>): <fpage>211</fpage>–<lpage>220</lpage>. <ext-link xlink:href="10.11646/phytotaxa.348.3.4" ext-link-type="doi" xlink:type="simple">https://doi.org/10.11646/phytotaxa.348.3.4</ext-link></mixed-citation></ref><ref id="B73"><mixed-citation xmlns:xlink="http://www.w3.org/1999/xlink" xlink:type="simple"><person-group><name name-style="western"><surname>Tønsberg</surname><given-names>T</given-names></name></person-group> (<year>1992</year>) <article-title>The sorediate and isidiate, corticolous, crustose lichens in Norway.</article-title><source>Sommerfeltia</source><volume>14</volume>(<issue>1</issue>): <fpage>1</fpage>–<lpage>331</lpage>. <ext-link xlink:href="10.2478/som-1992-0002" ext-link-type="doi" xlink:type="simple">https://doi.org/10.2478/som-1992-0002</ext-link></mixed-citation></ref><ref id="B36"><mixed-citation xmlns:xlink="http://www.w3.org/1999/xlink" xlink:type="simple"><person-group><name name-style="western"><surname>Kukwa</surname><given-names>M</given-names></name><name name-style="western"><surname>Kubiak</surname><given-names>D</given-names></name></person-group> (<year>2007</year>) <article-title>Six sorediate crustose lichens new to Poland.</article-title><source>Mycotaxon</source><volume>102</volume>: <fpage>155</fpage>–<lpage>164</lpage>.</mixed-citation></ref></ref-list></tp:taxon-treatment>
