# Supplementary material for: ﻿Phylogeny of the genus Loxospora s.l. (Sarrameanales, Lecanoromycetes, Ascomycota), with Chicitaea gen. nov. and five new combinations in Chicitaea and Loxospora
Source: MycoKeys. 2024 Feb 19;102:155–81. doi: 10.3897/mycokeys.102.116196 (PMC10897838; doi:10.3897/mycokeys.102.116196)
Supplement: XML Treatment for Loxospora elatina [file mycokeys.102.116196-treatment8.xml]

<!DOCTYPE tp:taxon-treatment
  PUBLIC "-//TaxonX//DTD Taxonomic Treatment Publishing DTD v0 20100105//EN" "tax-treatment-NSO.dtd">
<tp:taxon-treatment xmlns:tp="http://www.plazi.org/taxpub"><tp:treatment-meta><kwd-group><label>Taxon classification</label><kwd>
                <named-content content-type="kingdom">Fungi</named-content>
              </kwd><kwd>
                <named-content content-type="order">Sarrameanales</named-content>
              </kwd><kwd>
                <named-content content-type="family">Sarrameanaceae</named-content>
              </kwd></kwd-group><mixed-citation publication-type="journal"><person-group><name><surname>Ptach-Styn</surname><given-names>Łucja</given-names></name><name><surname>Guzow-Krzemińska</surname><given-names>Beata</given-names></name><name><surname>Lendemer</surname><given-names>James C.</given-names></name><name><surname>Tønsberg</surname><given-names>Tor</given-names></name><name><surname>Kukwa</surname><given-names>Martin</given-names></name></person-group><article-title>﻿Phylogeny of the genus <italic><tp:taxon-name><tp:taxon-name-part taxon-name-part-type="genus" reg="Loxospora">Loxospora</tp:taxon-name-part></tp:taxon-name></italic> s.l. (<tp:taxon-name><tp:taxon-name-part taxon-name-part-type="order">Sarrameanales</tp:taxon-name-part></tp:taxon-name>, <tp:taxon-name><tp:taxon-name-part taxon-name-part-type="class">Lecanoromycetes</tp:taxon-name-part></tp:taxon-name>, <tp:taxon-name><tp:taxon-name-part taxon-name-part-type="phylum">Ascomycota</tp:taxon-name-part></tp:taxon-name>), with <italic><tp:taxon-name><tp:taxon-name-part taxon-name-part-type="genus" reg="Chicitaea">Chicitaea</tp:taxon-name-part></tp:taxon-name></italic> gen. nov. and five new combinations in <italic><tp:taxon-name><tp:taxon-name-part taxon-name-part-type="genus" reg="Chicitaea">Chicitaea</tp:taxon-name-part></tp:taxon-name></italic> and <italic><tp:taxon-name><tp:taxon-name-part taxon-name-part-type="genus" reg="Loxospora">Loxospora</tp:taxon-name-part></tp:taxon-name></italic></article-title><source>MycoKeys</source><day>19</day><month>02</month><year>2024</year><volume>102</volume><fpage>155</fpage><lpage>181</lpage><pub-id pub-id-type="doi">10.3897/mycokeys.102.116196</pub-id></mixed-citation></tp:treatment-meta><tp:nomenclature><label>﻿</label><tp:taxon-name>
              <object-id xmlns:xlink="http://www.w3.org/1999/xlink" content-type="arpha" xlink:type="simple">6578433A-AC9C-5555-B24F-2197538D6ECA</object-id>
              <tp:taxon-name-part taxon-name-part-type="genus" reg="Loxospora">Loxospora</tp:taxon-name-part>
              <tp:taxon-name-part taxon-name-part-type="species" reg="elatina">elatina</tp:taxon-name-part>
            </tp:taxon-name><tp:taxon-authority>(Ach.) A. Massal.</tp:taxon-authority><xref ref-type="fig" rid="F8">Fig. 8</xref><tp:nomenclature-citation-list><tp:nomenclature-citation><tp:taxon-name>
                  <tp:taxon-name-part taxon-name-part-type="genus" reg="Lecanora"/>
                  <tp:taxon-name-part taxon-name-part-type="species" reg="elatina"/>
                </tp:taxon-name><comment>Ric. Auton. Lich. Crost.: 138 (1852). – <tp:taxon-name><tp:taxon-name-part taxon-name-part-type="genus" reg="Lecanora">Lecanora</tp:taxon-name-part><tp:taxon-name-part taxon-name-part-type="species" reg="elatina">elatina</tp:taxon-name-part></tp:taxon-name> Ach., Lich. Univ.: 387 (1810). </comment></tp:nomenclature-citation></tp:nomenclature-citation-list></tp:nomenclature><tp:treatment-sec sec-type="material" id="SECID0EXCBM"><title>Type.</title><p>Lusatia, [corticolous], Mosig? (lectotype: H-ACH 1199A!, selected here; MycoBank No: MBT <ext-link xmlns:xlink="http://www.w3.org/1999/xlink" xlink:href="http://www.mycobank.org/MycoTaxo.aspx?Link=T&amp;Rec=10017693" ext-link-type="uri" xlink:type="simple">10017693</ext-link>).</p></tp:treatment-sec><tp:treatment-sec sec-type="Typification" id="SECID0ECDBM"><title>Typification.</title><p>In the protologue of <italic><tp:taxon-name><tp:taxon-name-part taxon-name-part-type="genus" reg="Lecanora">Lecanora</tp:taxon-name-part><tp:taxon-name-part taxon-name-part-type="species" reg="elatina">elatina</tp:taxon-name-part></tp:taxon-name></italic>, <xref ref-type="bibr" rid="B1">Acharius (1810)</xref> cited the locality as “Habitat in cortice <italic>Pini Abietis</italic> Silesiae. Mosig”. The type collection in H-ACH consists of four pieces of bark covered with thalli of <italic><tp:taxon-name><tp:taxon-name-part taxon-name-part-type="genus" reg="Loxospora">Loxospora</tp:taxon-name-part><tp:taxon-name-part taxon-name-part-type="species" reg="elatina">elatina</tp:taxon-name-part></tp:taxon-name></italic>. Three (H-ACH 1199A, 1199B and 1199C) are annotated “Lusatia” with a very faint pencil note next to H-ACH 1199A deciphered as possibly “Mosig” (this note probably not added by Acharius himself as the handwriting in pencil differs from all notes made in ink). The fourth specimen, H-ACH 1199D is annotated “Germania. Schrader”. According to the label added in modern times and attached to the type collection, Lusatia was part of Silesia, therefore, the three specimens annotated “Lusatia” can be considered original material; however, it is impossible to verify whether all three were collected by Mosig. Nevertheless, the largest sample (H-ACH 1199A) is fertile and apothecia were mentioned in the diagnosis, therefore it is selected as lectotype. The Acharius collection in BM also contains a specimen of <italic><tp:taxon-name><tp:taxon-name-part taxon-name-part-type="genus" reg="Lecanora">Lecanora</tp:taxon-name-part><tp:taxon-name-part taxon-name-part-type="species" reg="elatina">elatina</tp:taxon-name-part></tp:taxon-name></italic>, however without any locality details; therefore, it cannot be considered as an isolectotype.</p></tp:treatment-sec><tp:treatment-sec sec-type="description" id="SECID0EPEBM"><title>Description.</title><p>Thallus crustose, grey, matt, thin (at the margin) or more usually thick, continuous or cracked, slightly folded at least the margins, later areolate-verrucose to tuberculate (sometimes only part of the thallus tuberculate). Areoles usually strongly convex, tuberculate and constricted at the base or resembling coarse isidia, sometimes pustulate, dispersed or aggregated. Soralia whitish to greenish-grey, flat or more often convex, rounded or more often irregular, bursting from the top of areoles, often fused and tending to coalesce locally on the thallus or covering most parts of the thallus, sometimes developing from irregular cracks of the thallus. Soredia up to 60 µm in diam., often in consoredia up to 120 µm wide. Apothecia rare, up to 1.2 mm in diam., single or grouped up to five apothecia. Thalline margin present in young apothecia, smooth to flexuose, verrucose or dentate, sometimes with small soralia, later excluded. Excipulum proprium thin, flesh-coloured to white grey in surface view, orange-brown in section, smooth or more often flexuous, up to 100 µm wide in section. Disc reddish-brown, thinly white pruinose. Hymenium up to 125 µm high. Epihymenium straw-brown (K+ pale reddish-brown), with dense granules dissolving in K. Paraphyses not capitate, sometimes anastomosing. Asci 8-spored, with uniformly KI+ blue apical dome. Ascospores 0–5-septate, spiralled in asci, hyaline, fusiform, curved, 35–53(–64) × 4.5–6.5(–7) µm. Pycnidia not known. Photobiont chlorococcoid, cells up to 12 µm in diam.</p></tp:treatment-sec><tp:treatment-sec sec-type="chemistry" id="SECID0EYEBM"><title>Chemistry.</title><p>Thamnolic acid (major), elatinic acid (minor, trace or absent) and squamatic acid (trace or absent). Spot tests: cortex, apothecial section, soralia and medulla K+ lemon-yellow, Pd+ yellow to orange, UV–.</p></tp:treatment-sec><tp:treatment-sec sec-type="notes" id="SECID0EBFBM"><title>Notes.</title><p><italic><tp:taxon-name><tp:taxon-name-part taxon-name-part-type="genus" reg="Loxospora">Loxospora</tp:taxon-name-part><tp:taxon-name-part taxon-name-part-type="species" reg="elatina">elatina</tp:taxon-name-part></tp:taxon-name></italic> is similar to <italic><tp:taxon-name><tp:taxon-name-part taxon-name-part-type="genus" reg="Loxospora">L.</tp:taxon-name-part><tp:taxon-name-part taxon-name-part-type="species" reg="chloropolia">chloropolia</tp:taxon-name-part></tp:taxon-name></italic>; for differences, see under that species. The name (often as <italic><tp:taxon-name><tp:taxon-name-part taxon-name-part-type="genus" reg="Haematomma">Haematomma</tp:taxon-name-part><tp:taxon-name-part taxon-name-part-type="species" reg="elatinum">elatinum</tp:taxon-name-part></tp:taxon-name></italic> (Ach.) A. Massal.) was often used in the past for the non-sorediate specimens currently referred to as <italic><tp:taxon-name><tp:taxon-name-part taxon-name-part-type="genus" reg="Loxospora">L.</tp:taxon-name-part><tp:taxon-name-part taxon-name-part-type="species" reg="ochrophaea">ochrophaea</tp:taxon-name-part></tp:taxon-name></italic>. Both species, as mentioned above, are indeed morphologically (except for the production of soralia) and chemically almost identical and may represent the same species.</p><p><italic><tp:taxon-name><tp:taxon-name-part taxon-name-part-type="genus" reg="Loxospora">Loxospora</tp:taxon-name-part><tp:taxon-name-part taxon-name-part-type="species" reg="ochrophaeoides">ochrophaeoides</tp:taxon-name-part></tp:taxon-name></italic>, when described, was compared with <italic><tp:taxon-name><tp:taxon-name-part taxon-name-part-type="genus" reg="Loxospora">L.</tp:taxon-name-part><tp:taxon-name-part taxon-name-part-type="species" reg="ochrophaea">ochrophaea</tp:taxon-name-part></tp:taxon-name></italic> and characterised as differing only in the presence of semi-globose soralia (<xref ref-type="bibr" rid="B30">Kalb and Hafellner 1992</xref>). Whether this taxon is distinct or synonymous with <italic><tp:taxon-name><tp:taxon-name-part taxon-name-part-type="genus" reg="Loxospora">L.</tp:taxon-name-part><tp:taxon-name-part taxon-name-part-type="species" reg="elatina">elatina</tp:taxon-name-part></tp:taxon-name></italic> or <italic><tp:taxon-name><tp:taxon-name-part taxon-name-part-type="genus" reg="Loxospora">L.</tp:taxon-name-part><tp:taxon-name-part taxon-name-part-type="species" reg="chloropolia">chloropolia</tp:taxon-name-part></tp:taxon-name></italic>, needs further studies using molecular techniques.</p><p>Some specimens of <italic><tp:taxon-name><tp:taxon-name-part taxon-name-part-type="genus" reg="Loxospora">L.</tp:taxon-name-part><tp:taxon-name-part taxon-name-part-type="species" reg="elatina">elatina</tp:taxon-name-part></tp:taxon-name></italic> were found to be determined as <italic><tp:taxon-name><tp:taxon-name-part taxon-name-part-type="genus" reg="Ochrolechia">Ochrolechia</tp:taxon-name-part><tp:taxon-name-part taxon-name-part-type="species" reg="androgyna">androgyna</tp:taxon-name-part></tp:taxon-name></italic> (Hoffm.) Arnold, but that species and the recently segregated <italic><tp:taxon-name><tp:taxon-name-part taxon-name-part-type="genus" reg="Ochrolechia">O.</tp:taxon-name-part><tp:taxon-name-part taxon-name-part-type="species" reg="bahusiensis">bahusiensis</tp:taxon-name-part></tp:taxon-name></italic> H. Magn. and <italic><tp:taxon-name><tp:taxon-name-part taxon-name-part-type="genus" reg="Ochrolechia">O.</tp:taxon-name-part><tp:taxon-name-part taxon-name-part-type="species" reg="mahluensis">mahluensis</tp:taxon-name-part></tp:taxon-name></italic> Räsänen differ in the production of gyrophoric acid and simple, larger ascospores (<xref ref-type="bibr" rid="B73">Tønsberg 1992</xref>; <xref ref-type="bibr" rid="B35">Kukwa 2011</xref>).</p></tp:treatment-sec><tp:treatment-sec sec-type="habitat" id="SECID0EBKBM"><title>Habitat and distribution.</title><p>The species is corticolous or lignicolous and grows on bark of various coniferous and deciduous tree in forests. The species was reported from many countries in the Northern Hemisphere; however, as some records may belong to <italic><tp:taxon-name><tp:taxon-name-part taxon-name-part-type="genus" reg="Loxospora">L.</tp:taxon-name-part><tp:taxon-name-part taxon-name-part-type="species" reg="chloropolia">chloropolia</tp:taxon-name-part></tp:taxon-name></italic>, its distribution needs revision. In the course of this study, we examined specimens from Austria, Czechia, Estonia, Finland, Latvia, Lithuania, Poland, Slovakia, United Kingdom, Ukraine and USA.</p></tp:treatment-sec><tp:treatment-sec sec-type="Specimens of Loxospora elatina and L. ochrophaea examined" id="SECID0ESKBM"><title>Specimens of <italic><tp:taxon-name><tp:taxon-name-part taxon-name-part-type="genus" reg="Loxospora">Loxospora</tp:taxon-name-part><tp:taxon-name-part taxon-name-part-type="species" reg="elatina">elatina</tp:taxon-name-part></tp:taxon-name></italic> and <italic><tp:taxon-name><tp:taxon-name-part taxon-name-part-type="genus" reg="Loxospora">L.</tp:taxon-name-part><tp:taxon-name-part taxon-name-part-type="species" reg="ochrophaea">ochrophaea</tp:taxon-name-part></tp:taxon-name></italic> examined.</title><p>See Suppl. material <xref ref-type="supplementary-material" rid="S3">3</xref>.</p></tp:treatment-sec><tp:treatment-sec><!--Section generated to contain objects referenced in tp:taxon-treatment.--><fig id="F8" position="float" orientation="portrait"><object-id xmlns:xlink="http://www.w3.org/1999/xlink" content-type="doi" xlink:type="simple">10.3897/mycokeys.102.116196.figure8</object-id><object-id xmlns:xlink="http://www.w3.org/1999/xlink" content-type="arpha" xlink:type="simple">13EE0FA8-21B7-552B-A33E-37DD14CE131F</object-id><label>Figure 8.</label><caption><p>Morphology of <italic><tp:taxon-name><tp:taxon-name-part taxon-name-part-type="genus" reg="Loxospora">Loxospora</tp:taxon-name-part><tp:taxon-name-part taxon-name-part-type="species" reg="elatina">elatina</tp:taxon-name-part></tp:taxon-name></italic> (for details of specimens, see Table <xref ref-type="table" rid="T1">1</xref>, Suppl. material <xref ref-type="supplementary-material" rid="S3">3</xref>) <bold>A, B</bold> thalli with tuberculate areoles and irregular and partly fused soralia (<bold>A</bold> UGDA L-47757 <bold>B</bold> UGDA L- 47762) <bold>C</bold> thallus with soralia bursting from areoles and later fused (UGDA L-47761) <bold>D</bold> soralia covering most parts of the thallus (UGDA L-47760) <bold>E, F</bold> apothecia with sorediate or esorediate margins (O L-97759). Scale bars: 1 mm.</p></caption><graphic xmlns:xlink="http://www.w3.org/1999/xlink" xlink:href="mycokeys-102-155-g008.jpg" position="float" orientation="portrait" xlink:type="simple" id="oo_986578.jpg"><uri content-type="original_file" xlink:type="simple">https://binary.pensoft.net/fig/986578</uri></graphic></fig><table-wrap id="T1" position="float" orientation="portrait"><label>Table 1.</label><caption><p>Specimen data and the GenBank accession numbers of newly-obtained sequences of the taxa used in the phylogenetic analyses. A dash provides information about lack of DNA sequence. For sequences obtained from GenBank, see Suppl. material <xref ref-type="supplementary-material" rid="S2">2</xref>.</p></caption><table id="TID0EKIBI" rules="all"><tbody><tr><th rowspan="2" colspan="1">Species</th><th rowspan="2" colspan="1">Origin</th><th rowspan="2" colspan="1">Collection and herbarium</th><th rowspan="1" colspan="3">GenBank accession numbers</th></tr><tr><th rowspan="1" colspan="1">nuITS</th><th rowspan="1" colspan="1">mtSSU</th><th rowspan="1" colspan="1">RPB1</th></tr><tr><td rowspan="1" colspan="1">
                  <bold><italic><tp:taxon-name><tp:taxon-name-part taxon-name-part-type="genus" reg="Chicitaea">Chicitaea</tp:taxon-name-part><tp:taxon-name-part taxon-name-part-type="species" reg="confusa">confusa</tp:taxon-name-part></tp:taxon-name></italic> 3</bold>
                </td><td rowspan="1" colspan="1">U.S.A. North Carolina. Carteret Co.</td><td rowspan="1" colspan="1">Lendemer 35738 (NY-1885635)</td><td rowspan="1" colspan="1" style="color: #4d4d38">
                  <ext-link xmlns:xlink="http://www.w3.org/1999/xlink" ext-link-type="gen" xlink:href="PP080079" xlink:type="simple">PP080079</ext-link>
                </td><td rowspan="1" colspan="1" style="color: #4d4d38">
                  <ext-link xmlns:xlink="http://www.w3.org/1999/xlink" ext-link-type="gen" xlink:href="PP080125" xlink:type="simple">PP080125</ext-link>
                </td><td rowspan="1" colspan="1">–</td></tr><tr><td rowspan="1" colspan="1">
                  <bold><italic><tp:taxon-name><tp:taxon-name-part taxon-name-part-type="genus" reg="Chicitaea">Chicitaea</tp:taxon-name-part><tp:taxon-name-part taxon-name-part-type="species" reg="confusa">confusa</tp:taxon-name-part></tp:taxon-name></italic> 4</bold>
                </td><td rowspan="1" colspan="1">U.S.A. North Carolina. Jones Co.</td><td rowspan="1" colspan="1">Lendemer 35691 (NY-1885682)</td><td rowspan="1" colspan="1" style="color: #4d4d38">
                  <ext-link xmlns:xlink="http://www.w3.org/1999/xlink" ext-link-type="gen" xlink:href="PP080080" xlink:type="simple">PP080080</ext-link>
                </td><td rowspan="1" colspan="1" style="color: #4d4d38">
                  <ext-link xmlns:xlink="http://www.w3.org/1999/xlink" ext-link-type="gen" xlink:href="PP080126" xlink:type="simple">PP080126</ext-link>
                </td><td rowspan="1" colspan="1">–</td></tr><tr><td rowspan="1" colspan="1">
                  <bold><italic><tp:taxon-name><tp:taxon-name-part taxon-name-part-type="genus" reg="Chicitaea">Chicitaea</tp:taxon-name-part><tp:taxon-name-part taxon-name-part-type="species" reg="confusa">confusa</tp:taxon-name-part></tp:taxon-name></italic> 5</bold>
                </td><td rowspan="1" colspan="1">U.S.A. North Carolina. Carteret Co.</td><td rowspan="1" colspan="1">Lendemer 35485 (NY-1885425)</td><td rowspan="1" colspan="1" style="color: #4d4d38">
                  <ext-link xmlns:xlink="http://www.w3.org/1999/xlink" ext-link-type="gen" xlink:href="PP080081" xlink:type="simple">PP080081</ext-link>
                </td><td rowspan="1" colspan="1" style="color: #4d4d38">
                  <ext-link xmlns:xlink="http://www.w3.org/1999/xlink" ext-link-type="gen" xlink:href="PP080127" xlink:type="simple">PP080127</ext-link>
                </td><td rowspan="1" colspan="1">–</td></tr><tr><td rowspan="1" colspan="1">
                  <bold><tp:taxon-name><tp:taxon-name-part taxon-name-part-type="genus" reg="Chicitaea">Chicitaea</tp:taxon-name-part><tp:taxon-name-part taxon-name-part-type="uncertainty-rank">aff.</tp:taxon-name-part><tp:taxon-name-part taxon-name-part-type="species" reg="confusa">confusa</tp:taxon-name-part></tp:taxon-name> 6</bold>
                </td><td rowspan="1" colspan="1">U.S.A. North Carolina. Jones Co.</td><td rowspan="1" colspan="1">Lendemer 35655 (NY-1885717)</td><td rowspan="1" colspan="1" style="color: #4d4d38">
                  <ext-link xmlns:xlink="http://www.w3.org/1999/xlink" ext-link-type="gen" xlink:href="PP080082" xlink:type="simple">PP080082</ext-link>
                </td><td rowspan="1" colspan="1" style="color: #4d4d38">
                  <ext-link xmlns:xlink="http://www.w3.org/1999/xlink" ext-link-type="gen" xlink:href="PP080128" xlink:type="simple">PP080128</ext-link>
                </td><td rowspan="1" colspan="1">–</td></tr><tr><td rowspan="1" colspan="1">
                  <bold><italic><tp:taxon-name><tp:taxon-name-part taxon-name-part-type="genus" reg="Chicitaea">Chicitaea</tp:taxon-name-part><tp:taxon-name-part taxon-name-part-type="species" reg="confusa">confusa</tp:taxon-name-part></tp:taxon-name></italic> 7</bold>
                </td><td rowspan="1" colspan="1">U.S.A. North Carolina. Craven Co.</td><td rowspan="1" colspan="1">Lendemer 35418 (NY-1885382)</td><td rowspan="1" colspan="1" style="color: #4d4d38">
                  <ext-link xmlns:xlink="http://www.w3.org/1999/xlink" ext-link-type="gen" xlink:href="PP080083" xlink:type="simple">PP080083</ext-link>
                </td><td rowspan="1" colspan="1" style="color: #4d4d38">
                  <ext-link xmlns:xlink="http://www.w3.org/1999/xlink" ext-link-type="gen" xlink:href="PP080129" xlink:type="simple">PP080129</ext-link>
                </td><td rowspan="1" colspan="1">–</td></tr><tr><td rowspan="1" colspan="1">
                  <bold><italic><tp:taxon-name><tp:taxon-name-part taxon-name-part-type="genus" reg="Chicitaea">Chicitaea</tp:taxon-name-part><tp:taxon-name-part taxon-name-part-type="species" reg="confusa">confusa</tp:taxon-name-part></tp:taxon-name></italic> 8</bold>
                </td><td rowspan="1" colspan="1">U.S.A. North Carolina. Dare Co.</td><td rowspan="1" colspan="1">Lendemer 36747 (NY-1885847)</td><td rowspan="1" colspan="1" style="color: #4d4d38">
                  <ext-link xmlns:xlink="http://www.w3.org/1999/xlink" ext-link-type="gen" xlink:href="PP080084" xlink:type="simple">PP080084</ext-link>
                </td><td rowspan="1" colspan="1">–</td><td rowspan="1" colspan="1">–</td></tr><tr><td rowspan="1" colspan="1">
                  <bold><italic><tp:taxon-name><tp:taxon-name-part taxon-name-part-type="genus" reg="Chicitaea">Chicitaea</tp:taxon-name-part><tp:taxon-name-part taxon-name-part-type="species" reg="confusa">confusa</tp:taxon-name-part></tp:taxon-name></italic> 9</bold>
                </td><td rowspan="1" colspan="1">U.S.A. North Carolina. Tyrrell Co.</td><td rowspan="1" colspan="1">Lendemer 36584 (NY-1886010)</td><td rowspan="1" colspan="1" style="color: #4d4d38">
                  <ext-link xmlns:xlink="http://www.w3.org/1999/xlink" ext-link-type="gen" xlink:href="PP080085" xlink:type="simple">PP080085</ext-link>
                </td><td rowspan="1" colspan="1">–</td><td rowspan="1" colspan="1">–</td></tr><tr><td rowspan="1" colspan="1">
                  <bold><italic><tp:taxon-name><tp:taxon-name-part taxon-name-part-type="genus" reg="Chicitaea">Chicitaea</tp:taxon-name-part><tp:taxon-name-part taxon-name-part-type="species" reg="confusa">confusa</tp:taxon-name-part></tp:taxon-name></italic> 10</bold>
                </td><td rowspan="1" colspan="1">U.S.A. North Carolina. Washington Co.</td><td rowspan="1" colspan="1">Lendemer 36398 (NY-1886197)</td><td rowspan="1" colspan="1" style="color: #4d4d38">
                  <ext-link xmlns:xlink="http://www.w3.org/1999/xlink" ext-link-type="gen" xlink:href="PP080086" xlink:type="simple">PP080086</ext-link>
                </td><td rowspan="1" colspan="1">–</td><td rowspan="1" colspan="1">–</td></tr><tr><td rowspan="1" colspan="1">
                  <bold><italic><tp:taxon-name><tp:taxon-name-part taxon-name-part-type="genus" reg="Chicitaea">Chicitaea</tp:taxon-name-part><tp:taxon-name-part taxon-name-part-type="species" reg="cristinae">cristinae</tp:taxon-name-part></tp:taxon-name></italic> 10</bold>
                </td><td rowspan="1" colspan="1">Poland. Carpathians, Bieszczady</td><td rowspan="1" colspan="1">Szymczyk s.n. (UGDA L-60232)</td><td rowspan="1" colspan="1" style="color: #4d4d38">
                  <ext-link xmlns:xlink="http://www.w3.org/1999/xlink" ext-link-type="gen" xlink:href="PP080087" xlink:type="simple">PP080087</ext-link>
                </td><td rowspan="1" colspan="1" style="color: #4d4d38">
                  <ext-link xmlns:xlink="http://www.w3.org/1999/xlink" ext-link-type="gen" xlink:href="PP080130" xlink:type="simple">PP080130</ext-link>
                </td><td rowspan="1" colspan="1">–</td></tr><tr><td rowspan="1" colspan="1">
                  <bold><italic><tp:taxon-name><tp:taxon-name-part taxon-name-part-type="genus" reg="Loxospora">Loxospora</tp:taxon-name-part><tp:taxon-name-part taxon-name-part-type="species" reg="chloropolia">chloropolia</tp:taxon-name-part></tp:taxon-name></italic> 5</bold>
                </td><td rowspan="1" colspan="1">Poland. Wybrzeże Słowińskie</td><td rowspan="1" colspan="1">Ptach-Styn, Kukwa Lox. 1 (UGDA L-60093)</td><td rowspan="1" colspan="1" style="color: #4d4d38">
                  <ext-link xmlns:xlink="http://www.w3.org/1999/xlink" ext-link-type="gen" xlink:href="PP080088" xlink:type="simple">PP080088</ext-link>
                </td><td rowspan="1" colspan="1">–</td><td rowspan="1" colspan="1" style="color: #4d4d38">
                  <ext-link xmlns:xlink="http://www.w3.org/1999/xlink" ext-link-type="gen" xlink:href="PP083715" xlink:type="simple">PP083715</ext-link>
                </td></tr><tr><td rowspan="1" colspan="1">
                  <bold><italic><tp:taxon-name><tp:taxon-name-part taxon-name-part-type="genus" reg="Loxospora">Loxospora</tp:taxon-name-part><tp:taxon-name-part taxon-name-part-type="species" reg="chloropolia">chloropolia</tp:taxon-name-part></tp:taxon-name></italic> 6</bold>
                </td><td rowspan="1" colspan="1">Poland. Wybrzeże Słowińskie</td><td rowspan="1" colspan="1">Ptach-Styn, Kukwa Lox. 2 (UGDA L-60094)</td><td rowspan="1" colspan="1" style="color: #4d4d38">
                  <ext-link xmlns:xlink="http://www.w3.org/1999/xlink" ext-link-type="gen" xlink:href="PP080089" xlink:type="simple">PP080089</ext-link>
                </td><td rowspan="1" colspan="1">–</td><td rowspan="1" colspan="1" style="color: #4d4d38">
                  <ext-link xmlns:xlink="http://www.w3.org/1999/xlink" ext-link-type="gen" xlink:href="PP083716" xlink:type="simple">PP083716</ext-link>
                </td></tr><tr><td rowspan="1" colspan="1">
                  <bold><italic><tp:taxon-name><tp:taxon-name-part taxon-name-part-type="genus" reg="Loxospora">Loxospora</tp:taxon-name-part><tp:taxon-name-part taxon-name-part-type="species" reg="chloropolia">chloropolia</tp:taxon-name-part></tp:taxon-name></italic> 7</bold>
                </td><td rowspan="1" colspan="1">Poland. Wybrzeże Słowińskie</td><td rowspan="1" colspan="1">Ptach-Styn, Kukwa Lox. 3 (UGDA L-60095)</td><td rowspan="1" colspan="1" style="color: #4d4d38">
                  <ext-link xmlns:xlink="http://www.w3.org/1999/xlink" ext-link-type="gen" xlink:href="PP080090" xlink:type="simple">PP080090</ext-link>
                </td><td rowspan="1" colspan="1">–</td><td rowspan="1" colspan="1" style="color: #4d4d38">
                  <ext-link xmlns:xlink="http://www.w3.org/1999/xlink" ext-link-type="gen" xlink:href="PP083717" xlink:type="simple">PP083717</ext-link>
                </td></tr><tr><td rowspan="1" colspan="1">
                  <bold><italic><tp:taxon-name><tp:taxon-name-part taxon-name-part-type="genus" reg="Loxospora">Loxospora</tp:taxon-name-part><tp:taxon-name-part taxon-name-part-type="species" reg="chloropolia">chloropolia</tp:taxon-name-part></tp:taxon-name></italic> 8</bold>
                </td><td rowspan="1" colspan="1">Poland. Wybrzeże Słowińskie</td><td rowspan="1" colspan="1">Ptach-Styn, Kukwa Lox. 4 (UGDA L-60096)</td><td rowspan="1" colspan="1" style="color: #4d4d38">
                  <ext-link xmlns:xlink="http://www.w3.org/1999/xlink" ext-link-type="gen" xlink:href="PP080091" xlink:type="simple">PP080091</ext-link>
                </td><td rowspan="1" colspan="1">–</td><td rowspan="1" colspan="1" style="color: #4d4d38">
                  <ext-link xmlns:xlink="http://www.w3.org/1999/xlink" ext-link-type="gen" xlink:href="PP083718" xlink:type="simple">PP083718</ext-link>
                </td></tr><tr><td rowspan="1" colspan="1">
                  <bold><italic><tp:taxon-name><tp:taxon-name-part taxon-name-part-type="genus" reg="Loxospora">Loxospora</tp:taxon-name-part><tp:taxon-name-part taxon-name-part-type="species" reg="chloropolia">chloropolia</tp:taxon-name-part></tp:taxon-name></italic> 9</bold>
                </td><td rowspan="1" colspan="1">Poland. Wybrzeże Słowińskie</td><td rowspan="1" colspan="1">Ptach-Styn, Kukwa Lox. 5 (UGDA L-60097)</td><td rowspan="1" colspan="1" style="color: #4d4d38">
                  <ext-link xmlns:xlink="http://www.w3.org/1999/xlink" ext-link-type="gen" xlink:href="PP080092" xlink:type="simple">PP080092</ext-link>
                </td><td rowspan="1" colspan="1">–</td><td rowspan="1" colspan="1">–</td></tr><tr><td rowspan="1" colspan="1">
                  <bold><italic><tp:taxon-name><tp:taxon-name-part taxon-name-part-type="genus" reg="Loxospora">Loxospora</tp:taxon-name-part><tp:taxon-name-part taxon-name-part-type="species" reg="chloropolia">chloropolia</tp:taxon-name-part></tp:taxon-name></italic> 10</bold>
                </td><td rowspan="1" colspan="1">Poland. Wybrzeże Słowińskie</td><td rowspan="1" colspan="1">Ptach-Styn, Kukwa Lox. 6 (UGDA L-60098)</td><td rowspan="1" colspan="1" style="color: #4d4d38">
                  <ext-link xmlns:xlink="http://www.w3.org/1999/xlink" ext-link-type="gen" xlink:href="PP080093" xlink:type="simple">PP080093</ext-link>
                </td><td rowspan="1" colspan="1">–</td><td rowspan="1" colspan="1" style="color: #4d4d38">
                  <ext-link xmlns:xlink="http://www.w3.org/1999/xlink" ext-link-type="gen" xlink:href="PP083720" xlink:type="simple">PP083720</ext-link>
                </td></tr><tr><td rowspan="1" colspan="1">
                  <bold><italic><tp:taxon-name><tp:taxon-name-part taxon-name-part-type="genus" reg="Loxospora">Loxospora</tp:taxon-name-part><tp:taxon-name-part taxon-name-part-type="species" reg="chloropolia">chloropolia</tp:taxon-name-part></tp:taxon-name></italic> 11</bold>
                </td><td rowspan="1" colspan="1">Poland. Wybrzeże Słowińskie</td><td rowspan="1" colspan="1">Ptach et al. B1 (UGDA L-47764)</td><td rowspan="1" colspan="1" style="color: #4d4d38">
                  <ext-link xmlns:xlink="http://www.w3.org/1999/xlink" ext-link-type="gen" xlink:href="PP080094" xlink:type="simple">PP080094</ext-link>
                </td><td rowspan="1" colspan="1" style="color: #4d4d38">
                  <ext-link xmlns:xlink="http://www.w3.org/1999/xlink" ext-link-type="gen" xlink:href="PP080131" xlink:type="simple">PP080131</ext-link>
                </td><td rowspan="1" colspan="1" style="color: #4d4d38">
                  <ext-link xmlns:xlink="http://www.w3.org/1999/xlink" ext-link-type="gen" xlink:href="PP083721" xlink:type="simple">PP083721</ext-link>
                </td></tr><tr><td rowspan="1" colspan="1">
                  <bold><italic><tp:taxon-name><tp:taxon-name-part taxon-name-part-type="genus" reg="Loxospora">Loxospora</tp:taxon-name-part><tp:taxon-name-part taxon-name-part-type="species" reg="chloropolia">chloropolia</tp:taxon-name-part></tp:taxon-name></italic> 12</bold>
                </td><td rowspan="1" colspan="1">Poland. Wybrzeże Słowińskie</td><td rowspan="1" colspan="1">Ptach et al. B2 (UGDA L-47765)</td><td rowspan="1" colspan="1" style="color: #4d4d38">
                  <ext-link xmlns:xlink="http://www.w3.org/1999/xlink" ext-link-type="gen" xlink:href="PP080095" xlink:type="simple">PP080095</ext-link>
                </td><td rowspan="1" colspan="1" style="color: #4d4d38">
                  <ext-link xmlns:xlink="http://www.w3.org/1999/xlink" ext-link-type="gen" xlink:href="PP080132" xlink:type="simple">PP080132</ext-link>
                </td><td rowspan="1" colspan="1" style="color: #4d4d38">
                  <ext-link xmlns:xlink="http://www.w3.org/1999/xlink" ext-link-type="gen" xlink:href="PP083714" xlink:type="simple">PP083714</ext-link>
                </td></tr><tr><td rowspan="1" colspan="1">
                  <bold><italic><tp:taxon-name><tp:taxon-name-part taxon-name-part-type="genus" reg="Loxospora">Loxospora</tp:taxon-name-part><tp:taxon-name-part taxon-name-part-type="species" reg="chloropolia">chloropolia</tp:taxon-name-part></tp:taxon-name></italic> 13</bold>
                </td><td rowspan="1" colspan="1">Poland. Wybrzeże Słowińskie</td><td rowspan="1" colspan="1">Ptach et al. B3 (UGDA L-47766)</td><td rowspan="1" colspan="1" style="color: #4d4d38">
                  <ext-link xmlns:xlink="http://www.w3.org/1999/xlink" ext-link-type="gen" xlink:href="PP080096" xlink:type="simple">PP080096</ext-link>
                </td><td rowspan="1" colspan="1" style="color: #4d4d38">
                  <ext-link xmlns:xlink="http://www.w3.org/1999/xlink" ext-link-type="gen" xlink:href="PP080133" xlink:type="simple">PP080133</ext-link>
                </td><td rowspan="1" colspan="1">–</td></tr><tr><td rowspan="1" colspan="1">
                  <bold><italic><tp:taxon-name><tp:taxon-name-part taxon-name-part-type="genus" reg="Loxospora">Loxospora</tp:taxon-name-part><tp:taxon-name-part taxon-name-part-type="species" reg="cismonica">cismonica</tp:taxon-name-part></tp:taxon-name></italic> 2</bold>
                </td><td rowspan="1" colspan="1">U.S.A. Tennessee. Blount Co.</td><td rowspan="1" colspan="1">Lendemer 44526 (NY-2438341)</td><td rowspan="1" colspan="1" style="color: #4d4d38">
                  <ext-link xmlns:xlink="http://www.w3.org/1999/xlink" ext-link-type="gen" xlink:href="PP080097" xlink:type="simple">PP080097</ext-link>
                </td><td rowspan="1" colspan="1">–</td><td rowspan="1" colspan="1">–</td></tr><tr><td rowspan="1" colspan="1">
                  <bold><italic><tp:taxon-name><tp:taxon-name-part taxon-name-part-type="genus" reg="Loxospora">Loxospora</tp:taxon-name-part><tp:taxon-name-part taxon-name-part-type="species" reg="cismonica">cismonica</tp:taxon-name-part></tp:taxon-name></italic> 3</bold>
                </td><td rowspan="1" colspan="1">Canada. New Brunswick. Charlotte Co.</td><td rowspan="1" colspan="1">Harris 61785 (NY-2712391)</td><td rowspan="1" colspan="1" style="color: #4d4d38">
                  <ext-link xmlns:xlink="http://www.w3.org/1999/xlink" ext-link-type="gen" xlink:href="PP080098" xlink:type="simple">PP080098</ext-link>
                </td><td rowspan="1" colspan="1" style="color: #4d4d38">
                  <ext-link xmlns:xlink="http://www.w3.org/1999/xlink" ext-link-type="gen" xlink:href="PP080134" xlink:type="simple">PP080134</ext-link>
                </td><td rowspan="1" colspan="1">–</td></tr><tr><td rowspan="1" colspan="1">
                  <bold><italic><tp:taxon-name><tp:taxon-name-part taxon-name-part-type="genus" reg="Loxospora">Loxospora</tp:taxon-name-part><tp:taxon-name-part taxon-name-part-type="species" reg="cismonica">cismonica</tp:taxon-name-part></tp:taxon-name></italic> 4</bold>
                </td><td rowspan="1" colspan="1">Romania. Carpathians</td><td rowspan="1" colspan="1">Malíček 14899, Steinová (herb. Malíček)</td><td rowspan="1" colspan="1">–</td><td rowspan="1" colspan="1" style="color: #4d4d38">
                  <ext-link xmlns:xlink="http://www.w3.org/1999/xlink" ext-link-type="gen" xlink:href="PP080135" xlink:type="simple">PP080135</ext-link>
                </td><td rowspan="1" colspan="1">–</td></tr><tr><td rowspan="1" colspan="1">
                  <bold><italic><tp:taxon-name><tp:taxon-name-part taxon-name-part-type="genus" reg="Loxospora">Loxospora</tp:taxon-name-part><tp:taxon-name-part taxon-name-part-type="species" reg="elatina">elatina</tp:taxon-name-part></tp:taxon-name></italic> 6</bold>
                </td><td rowspan="1" colspan="1">Poland. Carpathians, Bieszczady</td><td rowspan="1" colspan="1">Szymczyk s.n. (UGDA L-47757)</td><td rowspan="1" colspan="1" style="color: #4d4d38">
                  <ext-link xmlns:xlink="http://www.w3.org/1999/xlink" ext-link-type="gen" xlink:href="PP080099" xlink:type="simple">PP080099</ext-link>
                </td><td rowspan="1" colspan="1" style="color: #4d4d38">
                  <ext-link xmlns:xlink="http://www.w3.org/1999/xlink" ext-link-type="gen" xlink:href="PP080136" xlink:type="simple">PP080136</ext-link>
                </td><td rowspan="1" colspan="1">–</td></tr><tr><td rowspan="1" colspan="1">
                  <bold><italic><tp:taxon-name><tp:taxon-name-part taxon-name-part-type="genus" reg="Loxospora">Loxospora</tp:taxon-name-part><tp:taxon-name-part taxon-name-part-type="species" reg="elatina">elatina</tp:taxon-name-part></tp:taxon-name></italic> 7</bold>
                </td><td rowspan="1" colspan="1">Poland. Carpathians, Bieszczady</td><td rowspan="1" colspan="1">Szymczyk s.n. (UGDA L-47759)</td><td rowspan="1" colspan="1" style="color: #4d4d38">
                  <ext-link xmlns:xlink="http://www.w3.org/1999/xlink" ext-link-type="gen" xlink:href="PP080100" xlink:type="simple">PP080100</ext-link>
                </td><td rowspan="1" colspan="1" style="color: #4d4d38">
                  <ext-link xmlns:xlink="http://www.w3.org/1999/xlink" ext-link-type="gen" xlink:href="PP080137" xlink:type="simple">PP080137</ext-link>
                </td><td rowspan="1" colspan="1">–</td></tr><tr><td rowspan="1" colspan="1">
                  <bold><italic><tp:taxon-name><tp:taxon-name-part taxon-name-part-type="genus" reg="Loxospora">Loxospora</tp:taxon-name-part><tp:taxon-name-part taxon-name-part-type="species" reg="elatina">elatina</tp:taxon-name-part></tp:taxon-name></italic> 8</bold>
                </td><td rowspan="1" colspan="1">Poland. Carpathians, Bieszczady</td><td rowspan="1" colspan="1">Szymczyk s.n. (UGDA L-47760)</td><td rowspan="1" colspan="1" style="color: #4d4d38">
                  <ext-link xmlns:xlink="http://www.w3.org/1999/xlink" ext-link-type="gen" xlink:href="PP080101" xlink:type="simple">PP080101</ext-link>
                </td><td rowspan="1" colspan="1" style="color: #4d4d38">
                  <ext-link xmlns:xlink="http://www.w3.org/1999/xlink" ext-link-type="gen" xlink:href="PP080138" xlink:type="simple">PP080138</ext-link>
                </td><td rowspan="1" colspan="1">–</td></tr><tr><td rowspan="1" colspan="1">
                  <bold><italic><tp:taxon-name><tp:taxon-name-part taxon-name-part-type="genus" reg="Loxospora">Loxospora</tp:taxon-name-part><tp:taxon-name-part taxon-name-part-type="species" reg="elatina">elatina</tp:taxon-name-part></tp:taxon-name></italic> 9</bold>
                </td><td rowspan="1" colspan="1">Poland. Carpathians, Bieszczady</td><td rowspan="1" colspan="1">Szymczyk s.n. (UGDA L-47761)</td><td rowspan="1" colspan="1" style="color: #4d4d38">
                  <ext-link xmlns:xlink="http://www.w3.org/1999/xlink" ext-link-type="gen" xlink:href="PP080102" xlink:type="simple">PP080102</ext-link>
                </td><td rowspan="1" colspan="1" style="color: #4d4d38">
                  <ext-link xmlns:xlink="http://www.w3.org/1999/xlink" ext-link-type="gen" xlink:href="PP080139" xlink:type="simple">PP080139</ext-link>
                </td><td rowspan="1" colspan="1">–</td></tr><tr><td rowspan="1" colspan="1">
                  <bold><italic><tp:taxon-name><tp:taxon-name-part taxon-name-part-type="genus" reg="Loxospora">Loxospora</tp:taxon-name-part><tp:taxon-name-part taxon-name-part-type="species" reg="elatina">elatina</tp:taxon-name-part></tp:taxon-name></italic> 10</bold>
                </td><td rowspan="1" colspan="1">Poland. Carpathians, Bieszczady</td><td rowspan="1" colspan="1">Szymczyk s.n. (UGDA L-47762)</td><td rowspan="1" colspan="1" style="color: #4d4d38">
                  <ext-link xmlns:xlink="http://www.w3.org/1999/xlink" ext-link-type="gen" xlink:href="PP080103" xlink:type="simple">PP080103</ext-link>
                </td><td rowspan="1" colspan="1" style="color: #4d4d38">
                  <ext-link xmlns:xlink="http://www.w3.org/1999/xlink" ext-link-type="gen" xlink:href="PP080140" xlink:type="simple">PP080140</ext-link>
                </td><td rowspan="1" colspan="1">–</td></tr><tr><td rowspan="1" colspan="1">
                  <bold><italic><tp:taxon-name><tp:taxon-name-part taxon-name-part-type="genus" reg="Loxospora">Loxospora</tp:taxon-name-part><tp:taxon-name-part taxon-name-part-type="species" reg="elatina">elatina</tp:taxon-name-part></tp:taxon-name></italic> 11</bold>
                </td><td rowspan="1" colspan="1">Poland. Białowieski National Park</td><td rowspan="1" colspan="1">Szymczyk 883 (UGDA L-47745)</td><td rowspan="1" colspan="1" style="color: #4d4d38">
                  <ext-link xmlns:xlink="http://www.w3.org/1999/xlink" ext-link-type="gen" xlink:href="PP080104" xlink:type="simple">PP080104</ext-link>
                </td><td rowspan="1" colspan="1">–</td><td rowspan="1" colspan="1">–</td></tr><tr><td rowspan="1" colspan="1">
                  <bold><italic><tp:taxon-name><tp:taxon-name-part taxon-name-part-type="genus" reg="Loxospora">Loxospora</tp:taxon-name-part><tp:taxon-name-part taxon-name-part-type="species" reg="elatina">elatina</tp:taxon-name-part></tp:taxon-name></italic> 12</bold>
                </td><td rowspan="1" colspan="1">Poland. Białowieski National Park</td><td rowspan="1" colspan="1">Szymczyk 1076 (UGDA L-47746)</td><td rowspan="1" colspan="1" style="color: #4d4d38">
                  <ext-link xmlns:xlink="http://www.w3.org/1999/xlink" ext-link-type="gen" xlink:href="PP080105" xlink:type="simple">PP080105</ext-link>
                </td><td rowspan="1" colspan="1" style="color: #4d4d38">
                  <ext-link xmlns:xlink="http://www.w3.org/1999/xlink" ext-link-type="gen" xlink:href="PP080141" xlink:type="simple">PP080141</ext-link>
                </td><td rowspan="1" colspan="1">–</td></tr><tr><td rowspan="1" colspan="1">
                  <bold><italic><tp:taxon-name><tp:taxon-name-part taxon-name-part-type="genus" reg="Loxospora">Loxospora</tp:taxon-name-part><tp:taxon-name-part taxon-name-part-type="species" reg="elatina">elatina</tp:taxon-name-part></tp:taxon-name></italic> 13</bold>
                </td><td rowspan="1" colspan="1">Poland. Białowieski National Park</td><td rowspan="1" colspan="1">Szymczyk 1085 (UGDA L-47747)</td><td rowspan="1" colspan="1" style="color: #4d4d38">
                  <ext-link xmlns:xlink="http://www.w3.org/1999/xlink" ext-link-type="gen" xlink:href="PP080106" xlink:type="simple">PP080106</ext-link>
                </td><td rowspan="1" colspan="1">–</td><td rowspan="1" colspan="1">–</td></tr><tr><td rowspan="1" colspan="1">
                  <bold><italic><tp:taxon-name><tp:taxon-name-part taxon-name-part-type="genus" reg="Loxospora">Loxospora</tp:taxon-name-part><tp:taxon-name-part taxon-name-part-type="species" reg="elatina">elatina</tp:taxon-name-part></tp:taxon-name></italic> 14</bold>
                </td><td rowspan="1" colspan="1">Poland. Białowieski National Park</td><td rowspan="1" colspan="1">Szymczyk 1208 (UGDA L-47748)</td><td rowspan="1" colspan="1" style="color: #4d4d38">
                  <ext-link xmlns:xlink="http://www.w3.org/1999/xlink" ext-link-type="gen" xlink:href="PP080107" xlink:type="simple">PP080107</ext-link>
                </td><td rowspan="1" colspan="1">–</td><td rowspan="1" colspan="1">–</td></tr><tr><td rowspan="1" colspan="1">
                  <bold><italic><tp:taxon-name><tp:taxon-name-part taxon-name-part-type="genus" reg="Loxospora">Loxospora</tp:taxon-name-part><tp:taxon-name-part taxon-name-part-type="species" reg="elatina">elatina</tp:taxon-name-part></tp:taxon-name></italic> 15</bold>
                </td><td rowspan="1" colspan="1">Poland. Białowieski National Park</td><td rowspan="1" colspan="1">Szymczyk 1255 (UGDA L-47750)</td><td rowspan="1" colspan="1" style="color: #4d4d38">
                  <ext-link xmlns:xlink="http://www.w3.org/1999/xlink" ext-link-type="gen" xlink:href="PP080108" xlink:type="simple">PP080108</ext-link>
                </td><td rowspan="1" colspan="1">–</td><td rowspan="1" colspan="1">–</td></tr><tr><td rowspan="1" colspan="1">
                  <bold><italic><tp:taxon-name><tp:taxon-name-part taxon-name-part-type="genus" reg="Loxospora">Loxospora</tp:taxon-name-part><tp:taxon-name-part taxon-name-part-type="species" reg="elatina">elatina</tp:taxon-name-part></tp:taxon-name></italic> 16</bold>
                </td><td rowspan="1" colspan="1">Poland. Białowieski National Park</td><td rowspan="1" colspan="1">Szymczyk 1295 (UGDA L-47751)</td><td rowspan="1" colspan="1" style="color: #4d4d38">
                  <ext-link xmlns:xlink="http://www.w3.org/1999/xlink" ext-link-type="gen" xlink:href="PP080109" xlink:type="simple">PP080109</ext-link>
                </td><td rowspan="1" colspan="1" style="color: #4d4d38">
                  <ext-link xmlns:xlink="http://www.w3.org/1999/xlink" ext-link-type="gen" xlink:href="PP080142" xlink:type="simple">PP080142</ext-link>
                </td><td rowspan="1" colspan="1">–</td></tr><tr><td rowspan="1" colspan="1">
                  <bold><italic><tp:taxon-name><tp:taxon-name-part taxon-name-part-type="genus" reg="Loxospora">Loxospora</tp:taxon-name-part><tp:taxon-name-part taxon-name-part-type="species" reg="elatina">elatina</tp:taxon-name-part></tp:taxon-name></italic> 17</bold>
                </td><td rowspan="1" colspan="1">Poland. Równina Bielska</td><td rowspan="1" colspan="1">Szymczyk 1405 (UGDA L-47752)</td><td rowspan="1" colspan="1" style="color: #4d4d38">
                  <ext-link xmlns:xlink="http://www.w3.org/1999/xlink" ext-link-type="gen" xlink:href="PP080120" xlink:type="simple">PP080120</ext-link>
                </td><td rowspan="1" colspan="1">–</td><td rowspan="1" colspan="1">–</td></tr><tr><td rowspan="1" colspan="1">
                  <bold><italic><tp:taxon-name><tp:taxon-name-part taxon-name-part-type="genus" reg="Loxospora">Loxospora</tp:taxon-name-part><tp:taxon-name-part taxon-name-part-type="species" reg="elatina">elatina</tp:taxon-name-part></tp:taxon-name></italic> 18</bold>
                </td><td rowspan="1" colspan="1">Poland. Równina Bielska</td><td rowspan="1" colspan="1">Szymczyk 1464 (UGDA L-47755)</td><td rowspan="1" colspan="1" style="color: #4d4d38">
                  <ext-link xmlns:xlink="http://www.w3.org/1999/xlink" ext-link-type="gen" xlink:href="PP080121" xlink:type="simple">PP080121</ext-link>
                </td><td rowspan="1" colspan="1">–</td><td rowspan="1" colspan="1">–</td></tr><tr><td rowspan="1" colspan="1">
                  <bold><italic><tp:taxon-name><tp:taxon-name-part taxon-name-part-type="genus" reg="Loxospora">Loxospora</tp:taxon-name-part><tp:taxon-name-part taxon-name-part-type="species" reg="elatina">elatina</tp:taxon-name-part></tp:taxon-name></italic> 19</bold>
                </td><td rowspan="1" colspan="1">Estonia. Pärnu Co.</td><td rowspan="1" colspan="1">Kukwa 20481 (UGDA L-34378)</td><td rowspan="1" colspan="1">–</td><td rowspan="1" colspan="1" style="color: #4d4d38">
                  <ext-link xmlns:xlink="http://www.w3.org/1999/xlink" ext-link-type="gen" xlink:href="PP080147" xlink:type="simple">PP080147</ext-link>
                </td><td rowspan="1" colspan="1">–</td></tr><tr><td rowspan="1" colspan="1">
                  <bold><italic><tp:taxon-name><tp:taxon-name-part taxon-name-part-type="genus" reg="Loxospora">Loxospora</tp:taxon-name-part><tp:taxon-name-part taxon-name-part-type="species" reg="elatina">elatina</tp:taxon-name-part></tp:taxon-name></italic> 20</bold>
                </td><td rowspan="1" colspan="1">U.S.A. Maine. Washington Co.</td><td rowspan="1" colspan="1">Harris 60661 (NY-1818725)</td><td rowspan="1" colspan="1" style="color: #4d4d38">
                  <ext-link xmlns:xlink="http://www.w3.org/1999/xlink" ext-link-type="gen" xlink:href="PP080119" xlink:type="simple">PP080119</ext-link>
                </td><td rowspan="1" colspan="1">–</td><td rowspan="1" colspan="1">–</td></tr><tr><td rowspan="1" colspan="1">
                  <bold><italic><tp:taxon-name><tp:taxon-name-part taxon-name-part-type="genus" reg="Loxospora">Loxospora</tp:taxon-name-part><tp:taxon-name-part taxon-name-part-type="species" reg="elatina">elatina</tp:taxon-name-part></tp:taxon-name></italic> 21</bold>
                </td><td rowspan="1" colspan="1">U.S.A. Michigan Cheboygan Co.</td><td rowspan="1" colspan="1">Lendemer 45025 (NY-2439450)</td><td rowspan="1" colspan="1" style="color: #4d4d38">
                  <ext-link xmlns:xlink="http://www.w3.org/1999/xlink" ext-link-type="gen" xlink:href="PP080117" xlink:type="simple">PP080117</ext-link>
                </td><td rowspan="1" colspan="1">–</td><td rowspan="1" colspan="1">–</td></tr><tr><td rowspan="1" colspan="1">
                  <bold><italic><tp:taxon-name><tp:taxon-name-part taxon-name-part-type="genus" reg="Loxospora">Loxospora</tp:taxon-name-part><tp:taxon-name-part taxon-name-part-type="species" reg="elatina">elatina</tp:taxon-name-part></tp:taxon-name></italic> 22</bold>
                </td><td rowspan="1" colspan="1">U.S.A. New York. Greene Co.</td><td rowspan="1" colspan="1">Lendemer 52960 (NY-3217196)</td><td rowspan="1" colspan="1" style="color: #4d4d38">
                  <ext-link xmlns:xlink="http://www.w3.org/1999/xlink" ext-link-type="gen" xlink:href="PP080114" xlink:type="simple">PP080114</ext-link>
                </td><td rowspan="1" colspan="1">–</td><td rowspan="1" colspan="1">–</td></tr><tr><td rowspan="1" colspan="1">
                  <bold><italic><tp:taxon-name><tp:taxon-name-part taxon-name-part-type="genus" reg="Loxospora">Loxospora</tp:taxon-name-part><tp:taxon-name-part taxon-name-part-type="species" reg="elatina">elatina</tp:taxon-name-part></tp:taxon-name></italic> 23</bold>
                </td><td rowspan="1" colspan="1">U.S.A. North Carolina. Haywood Co.</td><td rowspan="1" colspan="1">Lendemer 53286 (NY-3218018)</td><td rowspan="1" colspan="1" style="color: #4d4d38">
                  <ext-link xmlns:xlink="http://www.w3.org/1999/xlink" ext-link-type="gen" xlink:href="PP080115" xlink:type="simple">PP080115</ext-link>
                </td><td rowspan="1" colspan="1">–</td><td rowspan="1" colspan="1">–</td></tr><tr><td rowspan="1" colspan="1">
                  <bold><italic><tp:taxon-name><tp:taxon-name-part taxon-name-part-type="genus" reg="Loxospora">Loxospora</tp:taxon-name-part><tp:taxon-name-part taxon-name-part-type="species" reg="elatina">elatina</tp:taxon-name-part></tp:taxon-name></italic> 24</bold>
                </td><td rowspan="1" colspan="1">U.S.A. North Carolina. Macon Co.</td><td rowspan="1" colspan="1">Lendemer 46493 (NY-2795153)</td><td rowspan="1" colspan="1">–</td><td rowspan="1" colspan="1" style="color: #4d4d38">
                  <ext-link xmlns:xlink="http://www.w3.org/1999/xlink" ext-link-type="gen" xlink:href="PP080145" xlink:type="simple">PP080145</ext-link>
                </td><td rowspan="1" colspan="1">–</td></tr><tr><td rowspan="1" colspan="1">
                  <bold><italic><tp:taxon-name><tp:taxon-name-part taxon-name-part-type="genus" reg="Loxospora">Loxospora</tp:taxon-name-part><tp:taxon-name-part taxon-name-part-type="species" reg="elatina">elatina</tp:taxon-name-part></tp:taxon-name></italic> 25</bold>
                </td><td rowspan="1" colspan="1">U.S.A. Tennessee. Sevier Co.</td><td rowspan="1" colspan="1">Tripp 5040 (NY-2358356)</td><td rowspan="1" colspan="1" style="color: #4d4d38">
                  <ext-link xmlns:xlink="http://www.w3.org/1999/xlink" ext-link-type="gen" xlink:href="PP080110" xlink:type="simple">PP080110</ext-link>
                </td><td rowspan="1" colspan="1" style="color: #4d4d38">
                  <ext-link xmlns:xlink="http://www.w3.org/1999/xlink" ext-link-type="gen" xlink:href="PP080143" xlink:type="simple">PP080143</ext-link>
                </td><td rowspan="1" colspan="1">–</td></tr><tr><td rowspan="1" colspan="1">
                  <bold><italic><tp:taxon-name><tp:taxon-name-part taxon-name-part-type="genus" reg="Loxospora">Loxospora</tp:taxon-name-part><tp:taxon-name-part taxon-name-part-type="species" reg="elatina">elatina</tp:taxon-name-part></tp:taxon-name></italic> 26</bold>
                </td><td rowspan="1" colspan="1">Canada. Newfoundland</td><td rowspan="1" colspan="1">McCarthy 4138 (NBM)</td><td rowspan="1" colspan="1" style="color: #4d4d38">
                  <ext-link xmlns:xlink="http://www.w3.org/1999/xlink" ext-link-type="gen" xlink:href="PP080122" xlink:type="simple">PP080122</ext-link>
                </td><td rowspan="1" colspan="1">–</td><td rowspan="1" colspan="1" style="color: #4d4d38">
                  <ext-link xmlns:xlink="http://www.w3.org/1999/xlink" ext-link-type="gen" xlink:href="PP083719" xlink:type="simple">PP083719</ext-link>
                </td></tr><tr><td rowspan="1" colspan="1">
                  <bold><italic><tp:taxon-name><tp:taxon-name-part taxon-name-part-type="genus" reg="Loxospora">Loxospora</tp:taxon-name-part><tp:taxon-name-part taxon-name-part-type="species" reg="elatina">elatina</tp:taxon-name-part></tp:taxon-name></italic> 27</bold>
                </td><td rowspan="1" colspan="1">Canada. Newfoundland</td><td rowspan="1" colspan="1">McCarthy 4139 (NBM)</td><td rowspan="1" colspan="1" style="color: #4d4d38">
                  <ext-link xmlns:xlink="http://www.w3.org/1999/xlink" ext-link-type="gen" xlink:href="PP080123" xlink:type="simple">PP080123</ext-link>
                </td><td rowspan="1" colspan="1">–</td><td rowspan="1" colspan="1">–</td></tr><tr><td rowspan="1" colspan="1">
                  <bold><italic><tp:taxon-name><tp:taxon-name-part taxon-name-part-type="genus" reg="Loxospora">Loxospora</tp:taxon-name-part><tp:taxon-name-part taxon-name-part-type="species" reg="elatina">elatina</tp:taxon-name-part></tp:taxon-name></italic> 28</bold>
                </td><td rowspan="1" colspan="1">Russia. Caucasus Mts</td><td rowspan="1" colspan="1">Malíček et al. 10346 (herb. Malíček)</td><td rowspan="1" colspan="1">–</td><td rowspan="1" colspan="1" style="color: #4d4d38">
                  <ext-link xmlns:xlink="http://www.w3.org/1999/xlink" ext-link-type="gen" xlink:href="PP080146" xlink:type="simple">PP080146</ext-link>
                </td><td rowspan="1" colspan="1">–</td></tr><tr><td rowspan="1" colspan="1">
                  <bold><italic><tp:taxon-name><tp:taxon-name-part taxon-name-part-type="genus" reg="Loxospora">Loxospora</tp:taxon-name-part><tp:taxon-name-part taxon-name-part-type="species" reg="elatina">elatina</tp:taxon-name-part></tp:taxon-name></italic> 29</bold>
                </td><td rowspan="1" colspan="1">Czechia. Southern Bohemia</td><td rowspan="1" colspan="1">Malíček 14726 (herb. Malíček)</td><td rowspan="1" colspan="1">–</td><td rowspan="1" colspan="1" style="color: #4d4d38">
                  <ext-link xmlns:xlink="http://www.w3.org/1999/xlink" ext-link-type="gen" xlink:href="PP080148" xlink:type="simple">PP080148</ext-link>
                </td><td rowspan="1" colspan="1">–</td></tr><tr><td rowspan="1" colspan="1">
                  <bold><italic><tp:taxon-name><tp:taxon-name-part taxon-name-part-type="genus" reg="Loxospora">Loxospora</tp:taxon-name-part><tp:taxon-name-part taxon-name-part-type="species" reg="elatina">elatina</tp:taxon-name-part></tp:taxon-name></italic> 30</bold>
                </td><td rowspan="1" colspan="1">Czechia. Silesia</td><td rowspan="1" colspan="1">Malíček et al. 8916 (herb. Malíček)</td><td rowspan="1" colspan="1">–</td><td rowspan="1" colspan="1" style="color: #4d4d38">
                  <ext-link xmlns:xlink="http://www.w3.org/1999/xlink" ext-link-type="gen" xlink:href="PP080149" xlink:type="simple">PP080149</ext-link>
                </td><td rowspan="1" colspan="1">–</td></tr><tr><td rowspan="1" colspan="1">
                  <bold><italic><tp:taxon-name><tp:taxon-name-part taxon-name-part-type="genus" reg="Loxospora">Loxospora</tp:taxon-name-part><tp:taxon-name-part taxon-name-part-type="species" reg="elatina">elatina</tp:taxon-name-part></tp:taxon-name></italic> 31</bold>
                </td><td rowspan="1" colspan="1">Russia. Caucasus Mts</td><td rowspan="1" colspan="1">Malíček et al. 10515 (herb. Malíček)</td><td rowspan="1" colspan="1">–</td><td rowspan="1" colspan="1" style="color: #4d4d38">
                  <ext-link xmlns:xlink="http://www.w3.org/1999/xlink" ext-link-type="gen" xlink:href="PP080150" xlink:type="simple">PP080150</ext-link>
                </td><td rowspan="1" colspan="1">–</td></tr><tr><td rowspan="1" colspan="1">
                  <bold><italic><tp:taxon-name><tp:taxon-name-part taxon-name-part-type="genus" reg="Loxospora">Loxospora</tp:taxon-name-part><tp:taxon-name-part taxon-name-part-type="species" reg="ochrophaea">ochrophaea</tp:taxon-name-part></tp:taxon-name></italic> 3</bold>
                </td><td rowspan="1" colspan="1">U.S.A. Maine. Washington Co.</td><td rowspan="1" colspan="1">Harris 60662 (NY-1818726)</td><td rowspan="1" colspan="1" style="color: #4d4d38">
                  <ext-link xmlns:xlink="http://www.w3.org/1999/xlink" ext-link-type="gen" xlink:href="PP080116" xlink:type="simple">PP080116</ext-link>
                </td><td rowspan="1" colspan="1">–</td><td rowspan="1" colspan="1">–</td></tr><tr><td rowspan="1" colspan="1">
                  <bold><italic><tp:taxon-name><tp:taxon-name-part taxon-name-part-type="genus" reg="Loxospora">Loxospora</tp:taxon-name-part><tp:taxon-name-part taxon-name-part-type="species" reg="ochrophaea">ochrophaea</tp:taxon-name-part></tp:taxon-name></italic> 4</bold>
                </td><td rowspan="1" colspan="1">U.S.A. North Carolina. Yancey Co.</td><td rowspan="1" colspan="1">Kraus 44 (NY-2607571)</td><td rowspan="1" colspan="1" style="color: #4d4d38">
                  <ext-link xmlns:xlink="http://www.w3.org/1999/xlink" ext-link-type="gen" xlink:href="PP080124" xlink:type="simple">PP080124</ext-link>
                </td><td rowspan="1" colspan="1">–</td><td rowspan="1" colspan="1">–</td></tr><tr><td rowspan="1" colspan="1">
                  <bold><italic><tp:taxon-name><tp:taxon-name-part taxon-name-part-type="genus" reg="Loxospora">Loxospora</tp:taxon-name-part><tp:taxon-name-part taxon-name-part-type="species" reg="ochrophaea">ochrophaea</tp:taxon-name-part></tp:taxon-name></italic> 5</bold>
                </td><td rowspan="1" colspan="1">U.S.A. North Carolina. Haywood Co.</td><td rowspan="1" colspan="1">Lendemer 45473 (NY-2440690)</td><td rowspan="1" colspan="1" style="color: #4d4d38">
                  <ext-link xmlns:xlink="http://www.w3.org/1999/xlink" ext-link-type="gen" xlink:href="PP080111" xlink:type="simple">PP080111</ext-link>
                </td><td rowspan="1" colspan="1">–</td><td rowspan="1" colspan="1">–</td></tr><tr><td rowspan="1" colspan="1">
                  <bold><italic><tp:taxon-name><tp:taxon-name-part taxon-name-part-type="genus" reg="Loxospora">Loxospora</tp:taxon-name-part><tp:taxon-name-part taxon-name-part-type="species" reg="ochrophaea">ochrophaea</tp:taxon-name-part></tp:taxon-name></italic> 6</bold>
                </td><td rowspan="1" colspan="1">U.S.A. Tennessee. Sevier Co.</td><td rowspan="1" colspan="1">Lendemer 47245 (NY-2795450)</td><td rowspan="1" colspan="1" style="color: #4d4d38">
                  <ext-link xmlns:xlink="http://www.w3.org/1999/xlink" ext-link-type="gen" xlink:href="PP080112" xlink:type="simple">PP080112</ext-link>
                </td><td rowspan="1" colspan="1" style="color: #4d4d38">
                  <ext-link xmlns:xlink="http://www.w3.org/1999/xlink" ext-link-type="gen" xlink:href="PP080144" xlink:type="simple">PP080144</ext-link>
                </td><td rowspan="1" colspan="1">–</td></tr><tr><td rowspan="1" colspan="1">
                  <bold><italic><tp:taxon-name><tp:taxon-name-part taxon-name-part-type="genus" reg="Loxospora">Loxospora</tp:taxon-name-part><tp:taxon-name-part taxon-name-part-type="species" reg="ochrophaea">ochrophaea</tp:taxon-name-part></tp:taxon-name></italic> 7</bold>
                </td><td rowspan="1" colspan="1">U.S.A. Tennessee. Sevier Co.</td><td rowspan="1" colspan="1">Lendemer 46150 (NY-2606798)</td><td rowspan="1" colspan="1" style="color: #4d4d38">
                  <ext-link xmlns:xlink="http://www.w3.org/1999/xlink" ext-link-type="gen" xlink:href="PP080113" xlink:type="simple">PP080113</ext-link>
                </td><td rowspan="1" colspan="1" style="color: #4d4d38">
                  <ext-link xmlns:xlink="http://www.w3.org/1999/xlink" ext-link-type="gen" xlink:href="PP091207" xlink:type="simple">PP091207</ext-link>
                </td><td rowspan="1" colspan="1">–</td></tr><tr><td rowspan="1" colspan="1">
                  <bold><italic><tp:taxon-name><tp:taxon-name-part taxon-name-part-type="genus" reg="Loxospora">Loxospora</tp:taxon-name-part><tp:taxon-name-part taxon-name-part-type="species" reg="ochrophaea">ochrophaea</tp:taxon-name-part></tp:taxon-name></italic> 8</bold>
                </td><td rowspan="1" colspan="1">U.S.A. Tennessee. Sevier Co.</td><td rowspan="1" colspan="1">Lendemer 45684 (NY-2441234)</td><td rowspan="1" colspan="1" style="color: #4d4d38">
                  <ext-link xmlns:xlink="http://www.w3.org/1999/xlink" ext-link-type="gen" xlink:href="PP080118" xlink:type="simple">PP080118</ext-link>
                </td><td rowspan="1" colspan="1">–</td><td rowspan="1" colspan="1">–</td></tr></tbody></table></table-wrap><supplementary-material xmlns:xlink="http://www.w3.org/1999/xlink" id="S3" position="float" orientation="portrait" xlink:type="simple"><object-id content-type="doi" xlink:type="simple">10.3897/mycokeys.102.116196.suppl3</object-id><object-id content-type="arpha" xlink:type="simple">AC90DDBA-979D-5AA0-A217-B3090428584F</object-id><label>Supplementary material 3</label><caption><p>Specimens of <italic><tp:taxon-name><tp:taxon-name-part taxon-name-part-type="genus" reg="Loxospora">Loxospora</tp:taxon-name-part><tp:taxon-name-part taxon-name-part-type="species" reg="chloropolia">chloropolia</tp:taxon-name-part></tp:taxon-name></italic>, <italic><tp:taxon-name><tp:taxon-name-part taxon-name-part-type="genus" reg="Loxospora">L.</tp:taxon-name-part><tp:taxon-name-part taxon-name-part-type="species" reg="elatina">elatina</tp:taxon-name-part></tp:taxon-name></italic> and <italic><tp:taxon-name><tp:taxon-name-part taxon-name-part-type="genus" reg="Loxospora">L.</tp:taxon-name-part><tp:taxon-name-part taxon-name-part-type="species" reg="ochrophaea">ochrophaea</tp:taxon-name-part></tp:taxon-name></italic> revised for this study</p></caption><statement content-type="dataType"><label>Data type</label><p>xlsx</p></statement><media xlink:href="mycokeys-102-155-s003.xlsx" mimetype="application" mime-subtype="vnd.openxmlformats-officedocument.spreadsheetml.sheet" position="float" orientation="portrait" xlink:type="simple" id="oo_986581.xlsx"><uri content-type="original_file" xlink:type="simple">https://binary.pensoft.net/file/986581</uri></media><permissions><license xlink:type="simple"><license-p>This dataset is made available under the Open Database License (http://opendatacommons.org/licenses/odbl/1.0/). The Open Database License (ODbL) is a license agreement intended to allow users to freely share, modify, and use this Dataset while maintaining this same freedom for others, provided that the original source and author(s) are credited.</license-p></license></permissions><attrib specific-use="authors">Łucja Ptach-Styn, Beata Guzow-Krzemińska, James C. Lendemer, Tor Tønsberg, Martin Kukwa</attrib></supplementary-material></tp:treatment-sec><ref-list><ref id="B1"><mixed-citation xmlns:xlink="http://www.w3.org/1999/xlink" xlink:type="simple"><person-group><name name-style="western"><surname>Acharius</surname><given-names>E</given-names></name></person-group> (<year>1810</year>) Lichenographia Universalis. J. F. Danckwerts, Göttingen, 1–696. [+ Tab. XIV]</mixed-citation></ref><ref id="B30"><mixed-citation xmlns:xlink="http://www.w3.org/1999/xlink" xlink:type="simple"><person-group><name name-style="western"><surname>Kalb</surname><given-names>K</given-names></name><name name-style="western"><surname>Hafellner</surname><given-names>J</given-names></name></person-group> (<year>1992</year>) <article-title>Bemerkenswerte Flechten und lichenicole Pilze von der Insel Madeira.</article-title><source>Herzogia</source><volume>9</volume>: <fpage>45</fpage>–<lpage>102</lpage>. <ext-link xlink:href="10.1127/herzogia/9/1992/45" ext-link-type="doi" xlink:type="simple">https://doi.org/10.1127/herzogia/9/1992/45</ext-link></mixed-citation></ref><ref id="B73"><mixed-citation xmlns:xlink="http://www.w3.org/1999/xlink" xlink:type="simple"><person-group><name name-style="western"><surname>Tønsberg</surname><given-names>T</given-names></name></person-group> (<year>1992</year>) <article-title>The sorediate and isidiate, corticolous, crustose lichens in Norway.</article-title><source>Sommerfeltia</source><volume>14</volume>(<issue>1</issue>): <fpage>1</fpage>–<lpage>331</lpage>. <ext-link xlink:href="10.2478/som-1992-0002" ext-link-type="doi" xlink:type="simple">https://doi.org/10.2478/som-1992-0002</ext-link></mixed-citation></ref><ref id="B35"><mixed-citation xmlns:xlink="http://www.w3.org/1999/xlink" xlink:type="simple"><person-group><name name-style="western"><surname>Kukwa</surname><given-names>M</given-names></name></person-group> (<year>2011</year>) The lichen genus <italic><tp:taxon-name><tp:taxon-name-part taxon-name-part-type="genus">Ochrolechia</tp:taxon-name-part></tp:taxon-name></italic> in Europe. Fundacja Rozwoju Uniwersytetu Gdańskiego, Gdańsk, 1–309.</mixed-citation></ref></ref-list></tp:taxon-treatment>
