# Supplementary material for: ﻿Phylogeny of the genus Loxospora s.l. (Sarrameanales, Lecanoromycetes, Ascomycota), with Chicitaea gen. nov. and five new combinations in Chicitaea and Loxospora
Source: MycoKeys. 2024 Feb 19;102:155–81. doi: 10.3897/mycokeys.102.116196 (PMC10897838; doi:10.3897/mycokeys.102.116196)
Supplement: Supplementary material 2 — Sequences obtained from GenBank and used in phylogenetic analyses [file mycokeys-102-155-s002.xlsx]

## Sheet: genbank_data
Table S2. Sequences obtained from GenBank and used in phylogenetic analyses. Samples marked with an asterisk in herbarium column were revised by authors.
Species	Origin	Collection and reference	Herbarium	nuITS	mtSSU	RPB1
Chicitaea assateaguensis	U.S.A. Maryland. Worcester Co.	Lendemer 31891 (Lendemer 2013)	NY-1716537, holotype*	KF028593	KF028590	—
Chicitaea confusa 1	U.S.A. North Carolina. Camden Co.	Lendemer 30762 (Lendemer 2013)	NY-1598206*	KF028594	KF028591	—
Chicitaea confusa 2	U.S.A. North Carolina. Gates Co.	Lendemer 30987 (Lendemer 2013)	NY-1597986*	KF028595	KF028592	—
Chicitaea cristinae 1	Russia. Caucasus Mts	Malíček 10659	herb. Malíček*	MK778617	MK778550	—
Chicitaea cristinae 2	Russia. Caucasus Mts	Vondrák 15537	PRA	MK778621	MK778554	—
Chicitaea cristinae 3	Russia. Caucasus Mts	Vondrák 15351	PRA	MK778620	—	—
Chicitaea cristinae 4	Poland. Białowieski National Park	Kukwa 17439, Łubek (Guzow-Krzemińska et al. 2018)	UGDA L-23183, holotype*	MF804265	MF804267	—
Chicitaea cristinae 5	Poland. Białowieski National Park	Kukwa 17683, Łubek (Guzow-Krzemińska et al. 2018)	UGDA L-23347*	MF804266	MF804268	—
Chicitaea cristinae 6	Russia. Caucasus Mts	Vondrák 15538	PRA	MK778619	—	—
Chicitaea cristinae 7	Czechia	ROK-BL1116 (Vondrák et al. 2023)	PRA	—	OQ683049	—
Chicitaea cristinae 8	Great Britain. Scotland	Vondrák 20127 (Hofmeister et al. 2022)	PRA	—	MT784069	—
Chicitaea cristinae 9	Great Britain. Scotland	Vondrák 20130 (Hofmeister et al. 2022)	PRA	—	MT784068	—
Chicitaea cristinae 11	Czechia	BL Soun 28082020	PRA	ON313718	ON313715	—
Chicitaea lecanoriformis	Australia	J.A. Elix 36561, LOXLEC2212 (Lumbsch et al. 2007a)	F, isotype	—	EF525279	KC020297
Loxospora chloropolia 1	Great Britain. Scotland	Ellis & Harrold L745:101 (Kelly et al. 2011; as L. elatina)	E*	FR799221	—	—
Loxospora chloropolia 2	Great Britain. Scotland	Ellis & Harrold L746:158 (Kelly et al. 2011; as L. elatina)	E*	FR799222	—	—
Loxospora chloropolia 3	Great Britain. Scotland	Ellis & Harrold L747: 162 (Kelly et al. 2011; as L. elatina)	E*	FR799223	—	—
Loxospora chloropolia 4	Norway. Nord-Trondelag	Klepsland s.n. (Marthinsen et al. 2019; as L. elatina)	O-L-200270*	MK812411	—	—
Loxospora cismonica 1	Canada. Ottawa	Brodo 31513, AFTOL-ID 878 (Miadlikowska et al. 2007, Schmull et al. 2011)	DUKE	HQ650640	DQ986899	—
Loxospora cismonica 5	Czechia	Vondrák 24437 (Vondrák et al. 2023)	PRA	—	OQ646299	—
Loxospora elatina 1	Austria	Spribille s.n (Resl et al. 2015)	GZU	KR017063	KR017350	KR017485
Loxospora elatina 2	Poland, Białowieski National Park	Kukwa 17178, Łukek (Singh et al. 2019)	UGDA L-24735*	MN387132	—	—
Loxospora elatina 3	Poland. Równina Bielska	Kukwa 17787, Łukek (Singh et al. 2019)	UGDA L-24839*	MN387133	—	—
Loxospora elatina 4	Switzerland	Keller s.n. (Mark et al. 2016)	LIFU067-16	KX132976	—	—
Loxospora elatina 5	Switzerland	Keller s.n. (Mark et al. 2016)	LIFU096-16	KX133004	—	—
Loxospora elatina 32	Czechia	Vondrák 23782 (Vondrák et al. 2023)	PRA	OQ717931	OQ646300	—
Loxospora ochrophaea 1	Canada. Ottawa	Brodo 31516, AFTOL-ID 879 (Miadlikowska et al. 2007, Schmull et al. 2011)	DUKE	HQ650641	DQ986900	DQ986822
Loxospora ochrophaea 2	U.S.A.	Lumbsch 19279d (Lumbsch et al. 2007b)	F	—	DQ871017	DQ870953
Umbilicaria muehlenbergii	U.S.A. Wisconsin	R. Yahr 4246, AFTOL-ID 404	DUKE	KT232215	AY584729	DQ986842
Umbilicaria vellea	Bolivia	Hestmark 05038B (Hestmark et al. 2011)	O	HM161490	HM161585	—
Literature
Guzow-Krzemińska B, Łubek A, Kubiak D, Ossowska E & Kukwa M (2018) Phylogenetic approaches reveal a new sterile lichen in the genus Loxospora (Sarrameanales, Ascomycota) in Poland. Phytotaxa 348(3): 211–220. http://dx.doi.org/10.11646/phytotaxa.348.3.4
Hestmark G, Miadlikowska J, Kauff F, Fraker E, Molnar K, Lutzoni F (2011) Single origin and subsequent diversification of central Andean endemic Umbilicaria species. Mycologia 103: 45–56. https://doi.org/10.3852/10-012
Hofmeister J, Vondrák J, Ellis C, Coppins B, Sanderson N, Malíček J, Palice Z, Acton A, Svoboda S, Gloor R (2022) High and balanced contribution of regional biodiversity hotspots to epiphytic and epixylic lichen species diversity in Great Britain. Biological Conservation 266: 109443. https://doi.org/10.1016/j.biocon.2021.109443
Kelly LJ, Hollingsworth PM, Coppins BJ, Ellis CJ, Harrold P, Tosh J, Yahr R (2011) DNA barcoding of lichenized fungi demonstrates high identification success in a floristic context. New Phytologist 191: 288–300. https://doi.org/10.1111/j.1469-8137.2011.03677.x
Lendemer JC (2013) Two new sterile species of Loxospora (Sarrameanaceae: lichenized Ascomycetes) from the Mid-Atlantic Coastal Plane. Journal of the North Carolina Academy of Sciences 129: 71–81. https://doi.org/10.7572/2167-5880-129.3.71
Lumbsch HT, Archer AW, Elix JA (2007a) A new species of Loxospora (lichenized Ascomycota: Sarrameanaceae) from Australia. Lichenologist (London, England) 39(6): 509–517. https://doi.org/10.1017/S0024282907007153
Lumbsch HT, Schmitt I, Lücking R, Wiklund E, Wedin M (2007b) The phylogenetic placement of Ostropales within Lecanoromycetes (Ascomycota) revisited. Mycological Research 111: 257–267. https://doi.org/10.1016/j.mycres.2007.01.006
Marthinsen G, Rui S, Timdal E (2019) OLICH: A reference library of DNA barcodes for Nordic lichens. Biodiversity Data Journal 7: e36252. https://doi.org/10.3897/BDJ.7.e36252
Miadlikowska J, Kauff F, Hofstetter V, Fraker E, Grube M, Hafellner J, Reeb V, Hodkinson BP, Kukwa M, Lücking R, Hestmark G, Otalora MG, Rauhut A, Büdel B, Scheidegger Ch, Timdal E, Stenroos S, Brodo I, Perlmutter GB, Ertz D, Diederich P, Lendemer JC, May P, Schoch CL, Arnold AE, Gueidan C, Tripp E, Yahr R, Robertson C, Lutzoni F (2007 '2006') New insights into classification and evolution of the…
Resl P, Schneider K, Westberg M, Printzen C, Palice Z, Thor G, Fryday A, Mayrhofer H, Spribille T (2015) Diagnostics for a troubled backbone: testing topological hypotheses of trapelioid lichenized fungi in a large-scale phylogeny of Ostropomycetidae (Lecanoromycetes). Fungal Diversity 73: 239–258. https://doi.org/10.1007/s13225-015-0332-y
Schmull M, Miadlikowska J, Pelzer M, Stocker-Wörgötter E, Hofstetter V, Fraker E, Hodkinson BP, Reeb V, Kukwa M, Lumbsch HT, Kauff F, Lutzoni F (2011) Phylogenetic affiliations of members of the heterogeneous lichen-forming fungi of the genus Lecidea sensu Zahlbruckner (Lecanoromycetes, Ascomycota). Mycologia 103(5): 983–1003. https://doi.org/10.3852/10-234
Singh G, Kukwa M, Dal Grande F, Łubek A, Otte J, Schmitt I (2019) A glimpse into genetic diversity and symbiont interaction patterns in lichen communities from areas with dierent disturbance histories in Białowieża Forest, Poland. Microorganisms 7: 335. https://doi.org/10.3390/microorganisms7090335
Vondrák J., Svoboda S, Košnar J, Malíček J, Šoun J, Frolov I, Svensson M, Novotný P & Palice Z (2023) Martin7: a reference database of DNA barcodes for European epiphytic lichens and its taxonomic implications. Preslia 95: 311–345. https://doi.org/10.23855/preslia.2023.311
