# Supplementary material for: ﻿Phylogeny of the genus Loxospora s.l. (Sarrameanales, Lecanoromycetes, Ascomycota), with Chicitaea gen. nov. and five new combinations in Chicitaea and Loxospora
Source: MycoKeys. 2024 Feb 19;102:155–81. doi: 10.3897/mycokeys.102.116196 (PMC10897838; doi:10.3897/mycokeys.102.116196)
Supplement: Supplementary material 3 — Specimens of Loxosporachloropolia, L.elatina and L.ochrophaea revised for this study [file mycokeys-102-155-s003.xlsx]

## Sheet: Arkusz1
GENUS	species	COUNTRY	LOCALITY	HABITAT	SUBSTRATE	DATE	LEG.	coll. no	EXSICCATE	no.	HERB.	NO
Loxospora	chloropolia	Great Britain,	Scotland, Argyll, Fearnoch Forest, NE of Fearnoch settlement (56°26′19″N, 5°18′16″W), on the E side of the road going to the settlement, small stream valley, NM/965.323,	deciduous forest along the stream,	on Alnus glutinosa,	11.06.2007	M. Kukwa	5567, S. LaGreca, P. Wolseley, E. Sérusiaux			UGDA L-	61482
Loxospora	chloropolia	Great Britain,	Scotland, Argyll, Dunstaffnage Castle (56.454653°N 5.436936°W), forest N and E of the castle, NM/883.345,	forest,	on Larix sp.,	12.06.2007	M. Kukwa	5624, E. Sérusiaux			UGDA L-	61544
Loxospora	chloropolia	Great Britain,	Scotland, Argyll, Dunstaffnage Castle (56.454653°N 5.436936°W), forest N and E of the castle, NM/883.345,	forest,	on Larix sp.,	12.06.2007	M. Kukwa	5626, E. Sérusiaux			UGDA L-	61545
Loxospora	chloropolia	Great Britain,	Scotland, Argyll, Glasdrum Wood, National Nature Reserve, 56.5586°N 5.2544°W, NN/00.86	deciduous forest,	on Alnus glutinosa,	15.06.2007	M. Kukwa	5740a, E. Sérusiaux			UGDA L-	14669
Loxospora	chloropolia	Great Britain,	Scotland, (VC 73), Kirkcudbrightshire. New Galloway (Holm Glen),		on Quercus sp.,	Oct. 1987	A. M. Fryday	s.n.			E	E00786212
Loxospora	chloropolia	Great Britain,	Scotland, (VC 105) West Ross, Corrieshalloch gorge, Braemore junction. 57° 45' 22'' N, 5° 1'16'' W.		on Larix dedicua,	20 March 2011	P. Harrold	11072			E	E00715582
Loxospora	chloropolia	Great Britain,	Scotland, (VC 96) Easterness, Tombhein, Grid, NH70070		on Juniperus communis,	10 Dec. 2009	C.J. Ellis, P. Harrold	L747			E	E00423384
Loxospora	chloropolia	Great Britain,	Scotland, (VC 96) Easterness, Tombhein, Grid, NH70070		on Juniperus communis,	10 Dec. 2009	C.J. Ellis, P. Harrold	L746			E	E00423382
Loxospora	chloropolia	Great Britain,	Scotland, (VC 96) Easterness, Tombhein, Grid, NH70070		on Juniperus communis,	10 Dec. 2009	C.J. Ellis, P. Harrold	L745			E	E00423380
Loxospora	chloropolia	Great Britain,	Scotland, VC 105 West Ross, Stomeferry, Am Meallan, conifer plantation, Grid 18(NG)86.33., alt. 70 m,		on trunk of Larix sp.,	12 Dec. 2008	A.M. Coppins	22835			E	E01043028
Loxospora	chloropolia	Great Britain,	Scotland, VC 109 Caithness, Dunbeath, valley of Dunbeath Water, Grid 39/14.30, alt. 30-60 m,		on old Betula sp.,	08 Aug. 1999	A.M. Coppins (BLS Meeting)	18871			E	E01043030
Loxospora	chloropolia	Great Britain,	Scotland, VC 97 Westerness, 3,5 km SE of Arisaig, W of Borrodale House, Quality Plantation, at the edge of plantation, Grid 17(NM)692.850, alt. 30 m,		on leaning trunk of Larix sp.,	11 May 2003	B.J. & A.M. Coppins et al.	20953			E	E01043031
Loxospora	chloropolia	Great Britain,	Scotland, VC 109 Caithness, Dunbeath, Dunbeath Woods SSSI, Grid 39(ND)14.30, alt. 40 m,		on Populus tremula,	08 Aug. 2006	B.J. & A.M. Coppins	21834			E	E01043026
Loxospora	chloropolia	Great Britain,	England, (VC 4) North Devon, West Exmoor Coast and Woods SSSI, Croscombe Wood, by the path along cliff top, Grid 21/6848 4899, alt. 110 m,		on trunk of Quercus sp.,	13 March 2002	B.J. & A.M. Coppins	20399			E	E01043027
Loxospora	chloropolia	Great Britain,	England, VC 11. Vinny Ridge near Lyndhurst, Grid 41/2605, alt. 100 ft.,		corticolous,	04 Jan. 1970	U. Duncan	s.n.			E	E01043034
Loxospora	chloropolia	Great Britain,	Scotland, South Ebudes (VC 102), Colonsay, Coile Mhor, Grid 16/40(-1).96.,		on Quercus sp.,	27 Aug. 1981	B.J. Coppins	8781			E	E01043035
Loxospora	chloropolia	Great Britain,	Scotland, Isle of Mull (VC 103), Normann's Ruh near Kilninian, Grid 17/4144,		on trunk of pine,	13 May 1968	U. Duncan & P.W. James	s.n.			E	E01043038
Loxospora	chloropolia	Great Britain,	Scotland, Isle of Jura (VC 102), Wood by Jura House, Grid 16/4863,		on trunk of oak,	15 Apr. 1968	U. Duncan	s.n.			E	E01043039
Loxospora	chloropolia	Great Britain,	Scotland, near Tombhain, alt. C. 250 m, Grid NH869070,		on Juniperus communis,	06 May 2006	C. J. Ellis	L456			E	E01043201
Loxospora	chloropolia	Great Britain,	Scotland, (VC95, Moray), Loch and Eilean, NH888073, alt. ca. 270 m,		on Juniperus communis,	25 June 2005	C. J. Ellis	L416			E	E01043024
Loxospora	chloropolia	Great Britain,	Scotland, VC 101 Kintyre, Knapdale, upper and of Loch Sween, Fairy Isles SWT reserve, SE facing rocks opposite small island. Grid c. 16/763.880., alt. <10m,		on fallen trunk,	13 March 1999	B.J. & A.M. Coppins	18398			E	E01043025
Loxospora	chloropolia	Great Britain,	Scotland, Grampian Mts, Oban, Invercreran, Glen Creran, old-growth oak dominated forest with wet places, ESE-facing slope, 56°35'48"N, 5°11'23"W, 40-60 m,		on bark of Alnus glutinosa,	4.-5.6.2018	J. Malíček, A. Acton, Z. Palice, M. Powell, J. Vondrák	12319			herb. J. Malíček
Loxospora	chloropolia	Great Britain,	Scotland, Grampian Mts, Oban, Invercreran, Glen Creran, old-growth oak dominated forest with wet places, ESE-facing slope, 56°35'48"N, 5°11'23"W, 40-60 m,		on bark of Betula,	4.-5.6.2018	J. Malíček, A. Acton, Z. Palice, M. Powell, J. Vondrák	12339			herb. J. Malíček
Loxospora	chloropolia	Great Britain,	Scotland, Grampian Mts, Oban, Invercreran, Glen Creran, old-growth oak dominated forest with wet places, ESE-facing slope, 56°35'48"N, 5°11'23"W, 40-60 m,		on bark of Quercus robur,	4.-5.6.2018	J. Malíček, A. Acton, Z. Palice, M. Powell, J. Vondrák	12399			herb. J. Malíček
Loxospora	chloropolia	Great Britain,	Scotland, western coast, Lochgilphead, Ardfern, Eilean Island, old-growth forest predominated by hazelwood on steep slopes of the island, 20-40 m,		on bark of dead Sorbus aucuparia,	09.06.2018	J. Malíček, A. Acton, Z. Palice, M. Powell, J. Vondrák	12500			herb. J. Malíček
Loxospora	chloropolia	Great Britain,	Scotland, western coast, Lochgilphead, Ardfern, Eilean Island, old-growth forest predominated by hazelwood on steep slopes of the island, 20-40 m,		on bark of Betula pubescens,	09.06.2018	J. Malíček, A. Acton, Z. Palice, M. Powell, J. Vondrák	12516			herb. J. Malíček
Loxospora	chloropolia	Great Britain,	Scotland, western coast, Lochgilphead, Ardfern, Eilean Island, old-growth forest predominated by hazelwood on steep slopes of the island, 20-40 m,		on bark of Betula pubescens,	09.06.2018	J. Malíček, A. Acton, Z. Palice, M. Powell, J. Vondrák	12535			herb. J. Malíček
Loxospora	chloropolia	Latvia,	Dundaga district, Slītere National Park, Šlīteres Nature Trail, by Šlītere, 57°37'48"N, 22°17'23"E,	mixed, wet forest,	on Picea abies,	25 Sept. 2014	M. Kukwa	LV13024			UGDA L-	19924
Loxospora	chloropolia	Norway,	Rogaland, Hjelmeland, Årdal, Nes, Hialia, 59.1526°N 6.3677°E (WGS84), alt. 170-180m,	in scree,	on Juniperus communis,	22 May 2017	J. I. Johnsen	s.n.			BG L-	101720
Loxospora	chloropolia	Norway,	Møre og Romsdal, Halsa, SW of Betna, S of cove Betnabukta, uphill from road, 63°04.76354'N, 8°19.92857'E (WGS84), alt. 23 m (GPS+Norgeskart),		on Pinus sylvestris,	11 Aug. 2005	T. Tønsberg	36083			BG L-	85124
Loxospora	chloropolia	Norway,	Vestland (orig. Sogn og Fjordane), Vågsøy, Åsneset, UTM WGS 84: 32V, LP 1434 7132,	Sørvendt fjordli,	on Juniperus communis,	09 Apr. 2009	A. Breili	3561			O L-	208892
Loxospora	chloropolia	Norway,	Trøndelag (orig. Nord-Trøndelag), Steinkjer, Nødal (Brassethøgda), 64.1787°N, 11.8171°E, UTM WGS 32W 3687 1995 (map 1723 II), alt. 70,	mature mixed calcareous forest,	on Juniperus communis,	22 June 2014	J. T. Klepsland,	JK14-L139			O L-	200270
Loxospora	chloropolia	Norway,	Vestland (orig. Sogn og Fjordane), Høyanger, Årdalen, 61.1061°N, 5.8057°E,	mature blueberry-pine forest,	on Pinus sylvestris,	12 June 2010	Jon T. Klepsland	JK10-L103			O L-	175017
Loxospora	chloropolia	Norway,	Agder (orig. Vest-Agder), Evje og Hornnes, Øksenåna Ø, 8.6479°N, 7.6325°E,	west-facing rasmarks linden forest,	on Tilia cordata,	24 Apr. 2011	Jon T. Klepsland	JK11-L055			O L-	176819
Loxospora	chloropolia	Norway,	Vestfold og Telemark, Porsgrunn, Eidanger: Nøkkelgaard - Middagsaas,		corticolous,	s.dat.	J. M. Norman	s.n.			O L-	97775
Loxospora	chloropolia	Norway,	Vestland (orig. Hordaland), Askøy, Kvernavatnet S, 60.4689°N, 5.1279°E, alt. 50 m,	mature blueberry-pine forest with boreal deciduous trees on north slope,	on Pinus sylvestris,	13 May 2018	Jon T. Klepsland,	JK18-171			O L-	226360
Loxospora	chloropolia	Norway,	Trøndelag (orig. Sør-Trøndelag), Orkland, hill W of Almvika, 63.5302 N, 9.8214 E,	humid pine forest,	on Juniperus communis,	08 Apr. 1998	R. Haugan	6351			O L-	55802
Loxospora	chloropolia	Norway,	Vestland (orig. Sogn og Fjordane), Gulen, Brossvika-Sygnefest, 61.0694°N, 5.102°E, alt. 105 m,	quite old and large blueberry-pine forest with birch and rowan,	on Pinus sylvestris,	15 May 2018	Jon T. Klepsland	JK18-182			O L-	226365
Loxospora	chloropolia	Norway,	Trøndelag Trøndelag (orig. Nord-Trøndelag), Ørland, Storfosna, Valtuva, 63.6602°N, 9.3792°E, elev. 10 m,	in partly collapsed plantation,	on Pinus sylvestris,	14 March 2015	R. Haugan	150178			O L-	204026
Loxospora	chloropolia	Norway,	Vestland (orig. Sogn og Fjordane), Gulen, Brossvika-Sygnefest, 61.0713 N, 5.0964 E,	Grasdominert bjørk-furuskog,	on Pinus sylvestris,	15 July 2015	J. T. Klepsland	JK15/L503			O L-	221778
Loxospora	chloropolia	Norway,	Vestland (orig. Sogn og Fjordane), Eid, Midthjellstranda, 61.9283 N, 5.5382 E,	På einer (Juniperus communis), Sørvendt fjordli/gammel lauvskog,	on Juniperus communis,	26 Dec. 2009	A. Breili	L3925			O L-	167316
Loxospora	chloropolia	Norway,	Viken (orig. Akershus), Enebakk, Vikstjern, 59.7584 N, 11.0319 E,	in north facing, rather dark spruce forest,	on Picea abies,	19 March 2006	E. Timdal	10163			O L-	141919
Loxospora	chloropolia	Norway,	Trøndelag (orig. Sør-Trøndelag), Ørland, Fosenfjellet, Bukkhallaren, 63.6447 N, 9.4401 E,	thicket of Juniperus bushes and small birch trees,	on Juniperus communis,	12 Apr. 1998	R. Haugan	6294			O L-	55764
Loxospora	chloropolia	Norway,	Oslo fylke, Oslo, Frognersæteren, 59.9779°N, 10.6815°E,		corticolous,	09 Oct. 1870	N.G. Moe	s.n.			O L-	97747
Loxospora	chloropolia	Norway,	Vestland, Voss, Kollenesåsen i Granvin, 60.5375 N, 6.7161 E,	På stammen,	on Pinius sylvestris,	01 May 1927	J.J. Havaas	s.n.	Havaas, Lich. Exs. Norveg.	565 (pro parte)	O L-	97812 (pro parte)
Loxospora	chloropolia	Norway,	Vestland (orig. Hordaland), Flyke Province, Tysness Seeratjorna north 59°59'3"N, 5°26'30"E,	mesic birch and Sorbus wood,	on Sorbus aucuparia,	12 June 2013	R. Yahr	5641, B.J. Coppins and members of Norwegian Smoothies group			E	E00745126
Loxospora	chloropolia	Poland,	Wybrzeże Słowińskie, Babnica nature reserve near Białogóra village, forest section No. 28f, 54°49'19"N, E17°55'57"E,	humid forest with black alder and pines,	on Alnus glutinosa,	10 June 2012	M. Kukwa	10925			UGDA L-	24515
Loxospora	chloropolia	Poland,	Pojezierze Kaszubskie, Kaszubski Landscape Park, 'Żurawie Błota' nature reserve, 54°25'05.2"N 18°00'09.8"E,	forest,	on Fagus sylvatica,	2 May 2013	A. Kowalewska	s.n.			UGDA L-	38601
Loxospora	chloropolia	Poland,	Wybrzeże Słowińskie, near Białogóra, Babnica nature reserve, 54.8241667°N, 17.956666°E,	black alder forest,	on Alnus glutinosa,	12.03.2021	Ł. Ptach, M. Kukwa, J. Jaskólska	B1			UGDA L-	47764
Loxospora	chloropolia	Poland,	Wybrzeże Słowińskie, near Białogóra, Babnica nature reserve, 54.8241667°N, 17.956666°E,	black alder forest,	on Alnus glutinosa,	12.03.2022	Ł. Ptach, M. Kukwa, J. Jaskólska	B2			UGDA L-	47765
Loxospora	chloropolia	Poland,	Wybrzeże Słowińskie, near Białogóra, Babnica nature reserve, 54.8241667°N, 17.956666°E,	black alder forest,	on Alnus glutinosa,	12.03.2023	Ł. Ptach, M. Kukwa, J. Jaskólska	B3			UGDA L-	47766
Loxospora	chloropolia	Poland,	Wybrzeże Słowińskie, NW of Białogóra, forest section no. 27, 54.821369°N, 17.935269°E,	black alder forest,	on Alnus glutinosa,	16 May 2022	M. Kukwa	22968			UGDA L-	54253
Loxospora	chloropolia	Poland,	Wybrzeże Słowińskie, Choczewo forest inspectorate, Białogóra forest division, near Babnica nature reserve, 54°49'16.503"N, 17°56'09.026"E,	black alder forest,	on Alnus glutinosa,	12.03.2021	J. Jaskólska	JJ012, M. Kukwa, Ł Ptach			UGDA L-	52370
Loxospora	chloropolia	Poland,	Wybrzeże Słowińskie, NW of Białogóra, forest section no. 27, 54.821369°N, 17.935269°E,	black alder forest,	on Alnus glutinosa,	16 May 2022	Ł. Ptach	Lox 1, M. Kukwa			UGDA L-	60093
Loxospora	chloropolia	Poland,	Wybrzeże Słowińskie, NW of Białogóra, forest section no. 27, 54.821369°N, 17.935269°E,	black alder forest,	on Alnus glutinosa,	16 May 2022	Ł. Ptach	Lox 2, M. Kukwa			UGDA L-	60094
Loxospora	chloropolia	Poland,	Wybrzeże Słowińskie, NW of Białogóra, forest section no. 27, 54.821369°N, 17.935269°E,	black alder forest,	on Alnus glutinosa,	16 May 2022	Ł. Ptach	Lox 3, M. Kukwa			UGDA L-	60095
Loxospora	chloropolia	Poland,	Wybrzeże Słowińskie, NW of Białogóra, forest section no. 27, 54.821369°N, 17.935269°E,	black alder forest,	on Alnus glutinosa,	16 May 2022	Ł. Ptach	Lox 4, M. Kukwa			UGDA L-	60096
Loxospora	chloropolia	Poland,	Wybrzeże Słowińskie, NW of Białogóra, forest section no. 27, 54.821369°N, 17.935269°E,	black alder forest,	on Alnus glutinosa,	16 May 2022	Ł. Ptach	Lox 5, M. Kukwa			UGDA L-	60097
Loxospora	chloropolia	Poland,	Wybrzeże Słowińskie, NW of Białogóra, forest section no. 27, 54.821369°N, 17.935269°E,	black alder forest,	on Alnus glutinosa,	16 May 2022	Ł. Ptach	Lox 6, M. Kukwa			UGDA L-	60098
Loxospora	chloropolia	Sweden,	Uppland, Film oar, 10 km N of Österbybruk, Norrberget,		on Corylus avellana,	10 July 1977	B.J. Coppins	6087, L. Tibell			E	E01043023
Loxospora	chloropolia	The Czech Republic,	Southern Bohemia, distr. Prachatice, Šumava Protected Landscape Area, Lenora, Velká Niva National Nature Reserve, boggy old-growth spruce-pine-birch forests, 48°55'17"N, 13°49'35"E, 750 m,		on bark of Betula pubescens,	19.07.2019	J. Malíček	13235			herb. J. Malíček
Loxospora	chloropolia	Ukraine,	Eastern Carpathians, Chivchino-Grinyavskie Mts (in Polish: Czywczyńskie Mts), valley of Prełuczny, alt. 1040 m,	spruce-sycamore forest,	on Acer pseudoplatanus,	09.08.1935	T. Sulma	s.n.			UGDA L-	40563
Loxospora	chloropolia	Ukraine,	Eastern Carpathians, Chivchino-Grinyavskie Mts (in Polish: Czywczyńskie Mts), Prełuczny (Polish name),	spruce-sycamore forest,	on Acer pseudoplatanus,	09.08.1935	T. Sulma	s.n.			UGDA L-	54912
Loxospora	chloropolia	Ukraine,	Chivchino-Grinyavskie Mts (in Polish: Czywczyńskie Mts), Prełuczny, alt. 990 m,	spruce forest,	on Picea abies,	03.08.1935	T. Sulma	s.n.			UGDA L-	31969
Loxospora	chloropolia	Ukraine,	Chivchino-Grinyavskie Mts (in Polish: Czywczyńskie Mts), Albin valley, alt. 1110-1250 m,		on Picea abies,	15.07.1935	T. Sulma	s.n.			UGDA L-	31983
Loxospora	chloropolia	Ukraine,	Chivchino-Grinyavskie Mts (in Polish: Czywczyńskie Mts), Stefulec, alt. 1400 m n. p. m,	roadside trees,	on Acer pseudoplatanus,	08.08.1934	T. Sulma	s.n.			UGDA L-	32006
Loxospora	chloropolia	Ukraine,	Eastern Carpathians, Chivchino-Grinyavskie Mts, (in Polish: Czywczyńskie Mts), Mokryn, alt. 1230 m,	spruce forest,	on Picea abies,	25.07.1935	T. Sulma	s.n.			UGDA L-	52609
Loxospora	chloropolia	Ukraine,	Eastern Carpathians, Chivchino-Grinyavskie Mts, (in Polish: Czywczyńskie Mts), Mokryn, alt. 1230 m,	spruce forest,	on Picea abies,	25.07.1935	T. Sulma	s.n.			UGDA L-	52610
Loxospora	chloropolia	Ukraine,	Eastern Carpathians, Chivchino-Grinyavskie Mts, (in Polish: Czywczyńskie Mts), slopes of Prełuki,		on Picea abies,	25.07.1934	T. Sulma	s.n.			UGDA L-	52627
Loxospora	chloropolia	Ukraine,	Eastern Carpathians, Chivchino-Grinyavskie Mts, (in Polish: Czywczyńskie Mts), slopes of Prełuki,		on Picea abies,	25.07.1934	T. Sulma	s.n.			UGDA L-	52628
Loxospora	chloropolia	Ukraine,	Eastern Carpathians, Chivchino-Grinyavskie Mts, (in Polish: Czywczyńskie Mts), slopes of Prełuki,		on Picea abies,	25.07.1934	T. Sulma	s.n.			UGDA L-	52629
Loxospora	chloropolia	Ukraine,	Eastern Carpathians, Chivchino-Grinyavskie Mts. (in Polish: Czywczyńskie Mts), Black Cheremosh river valley (Polish: Czeremosz), Czolakin, alt. 1360 m,	at the edge of polonyna,	on Acer pseudoplatanus,	07.08.1935	T. Sulma	s.n.			UGDA L-	52657
Loxospora	chloropolia	Ukraine,	Eastern Carpathians, Chivchino-Grinyavskie Mts. (in Polish: Czywczyńskie Mts), Black Cheremosh river valley (Polish: Czeremosz), Czolakin, alt. 1360 m,	at the edge of polonyna,	on Acer pseudoplatanus,	07.08.1935	T. Sulma	s.n.			UGDA L-	52658
Loxospora	chloropolia	Ukraine,	Eastern Carpathians, Chivchino-Grinyavskie Mts. (in Polish: Czywczyńskie Mts), Black Cheremosh river valley (Polish: Czeremosz), Czolakin, alt. 1360 m,	at the edge of polonyna,	on Acer pseudoplatanus,	07.08.1935	T. Sulma	s.n.			UGDA L-	52659
Loxospora	chloropolia	Ukraine,	Eastern Carpathians, Chivchino-Grinyavskie Mts. (in Polish: Czywczyńskie Mts), Black Cheremosh river valley (Polish: Czeremosz), Czolakin, alt. 1360 m,	at the edge of polonyna,	on Acer pseudoplatanus,	07.08.1935	T. Sulma	s.n.			UGDA L-	52660
Loxospora	elatina	Lithuania,	Prienai district, Nemunas loops Regional Park, Prienai forest, Drobungis botanical preserve,	mixed forest with spruce and black alder,	on Alnus glutinosa,	29.09.2002	M. Kukwa	1754a			UGDA L-	6307
Loxospora	elatina	Poland,	Nadleśnictwo Ustka, obręb Słupsk, leśnictwo Reblino, oddz. nr 222,		na Quercus sp.,	12.06.1983	I. Izydorek	s.n.			UGDA L-	6209
Loxospora	elatina	Poland,	Wybrzeże Słowińskie, ok. 2 km na W od rezerwatu Babnica, łeg,		na Alnus glutinosa,	14.05.1999	M. Kukwa	s.n.			UGDA L-	8431
Loxospora	elatina	Poland,	Równina Bielska, Białowieski Park Narodowy, oddz.398, grąd,		na Carpinus betulus,	05.1998	M. Kukwa	s.n.			UGDA L-	8424
Loxospora	elatina	Poland,	Bieszczady Zachodnie, Stuposiany forest division, Tarnawa forest district, forest section 229c, 840 m alt., 49°06'03"N, 22°46'38E",	Dentario glandulosae-Fagetum,	on Fagus sylvatica,	10.05.2019	R. Szymczyk	s.n.			UGDA L-	36653
Loxospora	elatina	Poland,	Bieszczady Zachodnie, Stuposiany forest division, Muczne forest district, forest section 57b, 746 m alt., 49°08'10"N, 22°42'34E",	Dentario glandulosae-Fagetum,	on Fagus sylvatica,	07.05.2019	R. Szymczyk	s.n.			UGDA L-	36656
Loxospora	elatina	The Czech Republic,	Šumava, E of Záhvozdí (in Vltava river valley), Černý les Mt., nature reserve, S slopes of Černý les Mt.,		on Abies alba,	14.04.2000	M. Kukwa	s.n.			UGDA L-	8110
Loxospora	elatina	Austria,	Pinzgau,		corticolous,	s.dat.	Stizenberger	s.n.			O L-	336838
Loxospora	elatina	Austria,	Im Lofererthal im untern Pinzgau in Bayern,		An Fichten und Lärchen,	s.dat.	Krempelhuber	s.n.	Schaerer & Hepp, Lich. Helv. Exs.	1439	O L-	336824
Loxospora	elatina	Austria,	Oberösterreich (=Upper Austria), Nördliche Kalkalpen, Reichraminger Hintergebirge, 15.5 km SSE of Reichraming, Weisswasser N below the Mooshöhe, 47°45'20"N, 14°45'20"E, 650 m,	ravine forest, close to the rivulet,	on bark of Picea abies,	14 Oct. 2014	J. Hafellner	52892	Obermayer, Lich. Graec.	203	O L-	127246
Loxospora	elatina	Austria,	in alpibus Salisburgensibus (Lofererthal),		on Larix sp.,	s.dat.	Krempelhuber	s.n.	Anzi, Lich. Rar. Veneti	42	O L-	336836
Loxospora	elatina	Austria,	Lower Austria, Ybbstaler Alpen Mts, Wildnisgebiet Dürrenstein, Lunz am See, primeval beech-silver fir forest Kleiner Urwald (part of Rothwald), 4.5 km SE of Obersee, 47°46'26"N, 15°06'48"E, 1060-1080 m,		on bark of old Abies alba,	11.08.2015	J. Malíček, F. Berger, O. Breuss, R. Türk	8440			herb. J. Malíček
Loxospora	elatina	Austria,	Upper Austria, distr. Rohrbach, Šumava Mts, Klaffer am Hochficht, young (c. 60-80 years) natural spruce forest on W-facing slope of Mt Smrčina (Hochficht), 48°44'19"N, 13°55'10"E, 1300 m,		on bark of Picea abies,	05.10.2015	J. Malíček, J. Kocourková, Z. Palice, J. Vondrák	8636			herb. J. Malíček
Loxospora	elatina	Canada,	Newfoundland and Labrador, Avalon Peninsula, NE of Trans Canada Hwy (Hwy 1), between Beaver Pond and Troat Pond, just downhill from old road, along the stream from Beaver Pond, 47.58559°N 53.76393°W, alt.: 35-40m,	near creek,	on Picea mariana,	08 May 2019	T. Tønsberg	48238, J. McCarthy			BG L-	106157
Loxospora	elatina	Canada,	New Brunswick, Charlotte Co., Campobello Island, Roosevelt Campobello International Park, along Fox Hill Drive 1.25 km W of Liberty Point Drive, at base of Fox Hill, Alt. 30 m. (98 ft.), 44.8544, -66.9453,	spruce-birch forest,	on Picea sp.,	25.09.2016	R. C. Harris with 2nd New Brunswick Mycological Foray: Campobello	61780			NY	2712389
Loxospora	elatina	Canada,	Newfoundland and Labrador, Newfoundland, Southeast Newfoundland, Avalon Peninsula, Route 10, Chance Cove Provincial Park, 46.76581°N, 53.01175°W,	Abies balsamea-feathermoss stand with Gaultheria hispidula,	on Abies balsamea,	19 Aug. 2021	J. W. McCarthy	4138			NBM
Loxospora	elatina	Canada,	Newfoundland and Labrador, Newfoundland, Southeast Newfoundland, Avalon Peninsula, Route 10, Chance Cove Provincial Park, 46.76581°N, 53.01175°W,	Abies balsamea-feathermoss stand with Gaultheria hispidula,	on Abies balsamea,	19 Aug. 2021	J. W. McCarthy	4139			NBM
Loxospora	elatina	Estonia,	Pärnu county, Häädemeeste community, Nigula nature reserve, Nigula bog study trail, Salupeaksi bog island,	old-growth broad-leaved deciduous forest,	on Betula pubescens,	07.08.2019	M. Kukwa	20481			UGDA L-	47756
Loxospora	elatina	Estonia,	Ida-Virumaa County, Oonurne village, key forest habitat at Kautvere, 59°10'28"N/26°57'36"E,	well preserved mised forest,	on Picea abies,	22.08.2004	M. Kukwa	3449			UGDA L-	10096
Loxospora	elatina	Estonia,	Tartumaa County, Järvselja Virgin Forest Nature Reserve and the vicinity of Nature Reserve, forest square 242 (58°16'50"N, 27°19'18"E),		on Betula sp.,	04.09.1999	M. Kukwa	s.n.			UGDA L-	10391
Loxospora	elatina	Estonia,	Saaremaa, Torgu Commune, Viieristi Nature Reserve, forest section No. 500, 58°01'21"N, 22°10'14"E,	black alder forest with spruces and pines,	on bark of stump,	20.09.2008	M. Kukwa	7256			UGDA L-	14806
Loxospora	elatina	Estonia,	Pärnu county, Häädemeeste community, Nigula Nature Reserve, Nigula bog study trail, Salupeaksi bog island, 58.018707°N 24.680773°E,	old-growth broad-leaved deciduous forest,	on Betula pubescens,	7 Aug. 2019	M. Kukwa	20481			UGDA L-	34378
Loxospora	elatina	Finland,	Tavastia australis (Ta), Lammi: Evo, Haarajärvi Nature Reserve, 61°14'12"N, 25°11'15"E, Natl. Grid: 6793:402-3, alt 140-180 m,	mixed forest,	on tree,	11.08.2007	T. Ahti	s.n.			UGDA L-	38412
Loxospora	elatina	Finland,	Tavastia australis, Lammi: Evo, Kotinen nature reserve, lake Valkea-Kotinen, 61°14'36"N, 25°04'05"E, Natl. Grid: 6793-4:396, alt. 155-175 m,	peat bog coniferous forest,	on Pinus sylvestris,	13.08.2007	M. Kukwa	5871			UGDA L-	39381
Loxospora	elatina	Finland,	Tavastia australis, Lammi: Evo, Kotinen nature reserve, lake Valkea-Kotinen, 61°14'36"N, 25°04'05"E, Natl. Grid: 6793-4:396, alt. 155-175 m,	peat bog coniferous forest,	on Picea abies,	13.08.2007	J. Motiejūnaitė	s.n.			UGDA L-	39392
Loxospora	elatina	Finland,	Tavastia borealis: Saarijävri, Mahlu, Kivinevankorpi,		Ad corticem Piceae excelae,	21 July 1947	A. Koskinen	s.n.	Räsänen, Lichenoth. Fenn.	316	O L-	336828
Loxospora	elatina	Finland,	Tavastia borealis: Saarijärvi, Mahlu, Silmäkoski,	in piceeto,	on Picea abies,	20 Aug. 1937	A. Koskinen	s.n.	Räsänen, Lichenoth. Fenn.	403	O L-	336831
Loxospora	elatina	Finland,	Tavastia borealis: Saarijärvi, Mahlu, prope Pääkkölä,	Ad corticem Piceae excelsae et Pini silvestris in piceeto juxta viam publicam,	on Picea abies,	8 June 1938	A. Koskinen,	s.n.	Räsänen, Lich. Fenn. Exs.	885	O L-	336839
Loxospora	elatina	Finland,	South Hame (EH/Ta), Jämsä, Jämsänkoski, ca. 61° 50'N, 25°10'E, EUR (UTM) MJ 1, Finnish Grid, (27°E),6840,		on bark of Picea abies,	08 Dec. 1936	A. Koskinen	s.n.			E	E01043022
Loxospora	elatina	Germany,	Bayern, Bavaria,			s.dat.	G.W. Körber	s.n.	Körber, Lich. Sel. Germ.	103	O L-	336832
Loxospora	elatina	Great Britain,	Scotland, VC 82 East Lothian, Hopes, Fennie Burn, on S facing wodded slope, Grid 36/52.62., alt. 290 m,		on trunk of Betula sp.,	22 Feb. 2004	B.J. Coppins	21114			E	E01043032
Loxospora	elatina	Italy,	Tirol: Bad Ratzes,		corticolous,	22 Aug. 1912	A. Zahlbruckner, B. Lynge	s.n.			O L-	336833
Loxospora	elatina	Latvia,	Talsi district, between Šķēde and Mežmāja, 57°15'09"N, 22°42'52"E,	mixed humid forest,	on Abies alba,	24 Sept. 2014	M. Kukwa	LV12976			UGDA L-	19876
Loxospora	elatina	Lithuania,	Aukštaitija National Park, Ignalina district municipality, forest S of Kazitiškis (orig. miškas į P nuo Kazitiškio),		on Betula sp.,	17 May 2001	J. Motiejūnaitė	s.n.			BILAS	6233
Loxospora	elatina	Lithuania,	Nemunas Loops Regional Park (orig. Nemuno kilpų RP), Alytus district municipality (orig. Alytaus raj.), Punios šilas, forest section no. 7,		on Betula sp.,	13 June 2006	J. Motiejūnaitė	s.n.			BILAS	8329
Loxospora	elatina	Lithuania,	Žemaitija National Park (orig. Žemaitijos NP.), Plungė district municipality (orig. Plungės raj.), Plokštine nature reserve (orig. Plokštinės rezervatas), forest section no. 75,		on Picea abies,	01 July 2003	J. Motiejūnaitė	s.n.			BILAS	6844
Loxospora	elatina	Lithuania,	Prienai district municipality, Balbieriškis forest, forest area 44,		on Quercus robur,	01 Apr. 2001	J. Motiejūnaitė	s.n.			BILAS	5590
Loxospora	elatina	Lithuania,	Nemunas Loops Regional Park (orig. Nemuno kilpų RP), Alytus district municipality (orig. Alytaus raj.), Punios šilas, forest section no. 8,		on Tilia cordata,	13 June 2006	J. Motiejūnaitė	s.n.			BILAS	8327
Loxospora	elatina	Lithuania,	Nemunas Loops Regional Park (orig. Nemuno kilpų RP), Alytus district municipality (orig. Alytaus raj.), Punios šilas, forest section no. 7,		on Betula sp.,	13 June 2006	J. Motiejūnaitė	s.n.			BILAS	7659
Loxospora	elatina	Lithuania,	Nemunas Loops Regional Park (orig. Nemuno kilpų RP), Alytus district municipality (orig. Alytaus raj.), Punios šilas, forest section no. 7,		on Betula pendula,	13 June 2006	J. Motiejūnaitė	s.n.			BILAS	8328
Loxospora	elatina	Lithuania,	Šalčininkai district municipality (orig. Šalčininkų raj.), Rūdninkai (orig. Rūdninkų g-ja), Rūdninkai forest (orig. Rūdninkų giria), forest section no. 169, ,		on Alnus glutinosa,	15 Apr. 2004	J. Motiejūnaitė	s.n.			BILAS	8267
Loxospora	elatina	Lithuania,	Šalčininkai district municipality (orig. Šalčininkų raj.), Rūdninkai forest biosphere polygon, Rūdninkai forested lowland dunes, forest section no 80, 54°24'N, 25°08'E,		on Alnus sp.,	08 Sept. 1994	J. Motiejūnaitė	s.n.			BILAS	1721
Loxospora	elatina	Lithuania,	Zarasai district municipality (orig. Zaraskų raj.), Dusetos forest (orig. Dusetų giria), forest section no. 14,		on Betula sp.,	11 June 2003	J. Motiejūnaitė	s.n.			BILAS	6311
Loxospora	elatina	Lithuania,	Nemunas Loops Regional Park (orig. Nemuno kilpų RP), Alytus district municipality (orig. Alytaus raj.), Punios šilas, forest section no. 16,		on Tilia cordata,	14 June 2006	J. Motiejūnaitė	s.n.			BILAS	8268
Loxospora	elatina	Lithuania,	Nemunas Loops Regional Park (orig. Nemuno kilpų RP), Prienai (Prienų šilas), Drobungio botanical reserve (orig. Drobungio botaninis draustinis), 48 kv., 54°36'N, 23°57'E,		on Picea abies,	29 Sept. 2002	J. Motiejūnaitė	s.n.			BILAS	5849
Loxospora	elatina	Lithuania,	Nemunas Loops Regional Park (orig. Nemuno kilpų RP), Alytus district municipality (orig. Alytaus raj.), Punios šilas, forest section no. 9,		on Tilia cordata,	14 June 2006	J. Motiejūnaitė	s.n.			BILAS	8269
Loxospora	elatina	Lithuania,	Sartai Regional Park (orig. Sartų Regioninis Parkas), Zarasai district municipality, Dusetos forest (orig. Dusetų giria), forest section no. 218,		on Betula sp.,	05 Apr. 2010	J. Motiejūnaitė	s.n.			BILAS	9752
Loxospora	elatina	Norway,	Nord-Trøndelag, Flatanger, S of Dalavatnet, Dalavatnet, Dale Nature Reserve, Stordalen, SE of the creek, Datum WGS84. 64.44294°N, 10.96942°E, alt. (GPS + Norgeskart): 64 m,	in Picea forest,	on Picea abies,	05 Aug. 2015	T. Tønsberg	45696			BG L-	98700
Loxospora	elatina	Norway,	Vestfold og Telemark, Tokke, Skafså (orig. Skafse), montes pr. Bandakli, 59.408°N, 8.0145°E,		on Abies alba,	04 Aug. 1887	J. M. Norman	s.n.			O L-	97777
Loxospora	elatina	Norway,	Østlandet, Oslo fylke, Oslo, Kikut, Nordmarka, 60.0817 N, 10.6455 E,		on coniferous tree,	14 May 1868	N.G. Moe	151			O L-	97768
Loxospora	elatina	Norway,	Trøndelag (orig. Nord-Trøndelag), Nærøy, SW of Folda bridge, E-facing slope between farm Berg and the road, 64.9541°N, 12.1733°E,		on Picea abies,	31 May 1982	T. Tønsberg	6722			O L-	97791
Loxospora	elatina	Norway,	Viken, Ringerike, Ringerige,		corticolous,	s.dat.	s.coll.	s.n.			O L-	80256
Loxospora	elatina	Norway,	Oslo fylke, Oslo, Holmenkollen, 59.9647°N, 10.662°E,		corticolous,	1892	F. Kiær	s.n.			O L-	97720
Loxospora	elatina	Norway,	Vestfold og Telemark, Notodden, Bolkesjø, 59.7253 N, 9.2827 E,		corticolous,	28 July 1891	F. Kiær	s.n.			O L-	97774
Loxospora	elatina	Norway,	Oslo fylke, Oslo, Frognersæteren, 59.9779°N, 10.6815°E,		corticolous,	14 May 1868	N.G. Moe	s.n.			O L-	97753
Loxospora	elatina	Norway,	Viken, Asker, Asker,	In cortice Betulae,	on Betula sp.	10 Apr. 1826	S.C. Sommerfelt	s.n.			O L-	97769
Loxospora	elatina	Norway,	Oslo fylke, Oslo, Christiania, 59.9142°N, 10.7489°E,		corticolous,	s.dat.	M.N. Blytt	s.n.			O L-	97772
Loxospora	elatina	Norway,	Vestfold og Telemark, Notodden, Bolkesjø: Østeraaen,		corticolous,	29 July 1891	F. Kiær	s.n.			O L-	97781
Loxospora	elatina	Norway,	Oslo fylke, Oslo, in cortiu .... a Eckeberg, 59.97258°N, 10.72237°E,		corticolous,	12 Jan. 1905	M.N. Blytt	s.n.			O L-	97773
Loxospora	elatina	Norway,	Oslo fylke, Oslo, Kikut: Nordmarka, 60.0817°N, 10.6455°E,		corticolous,	14 Sept. 1868	N.G. Moe	s.n.			O L-	97745
Loxospora	elatina	Norway,	Rogaland, Sauda, 4.5 km (direct) SW of town Sauda, N of river Svandalselva, the E-facing slope SW of farm Storflot, 59.6317°N, 6.2954°E,	in a mixed Pinus sylvestris-Betula forest,	on Betula pubescens,	20 May 1997	T. Tønsberg	24761	Tønsberg, Lich. Isid. Sored. Crust. Exs.	42	O L-	41831
Loxospora	elatina	Norway,	Oslo fylke, Oslo, Christiana, 59.9142°N, 10.7489°E,		corticolous,	s.dat.	M.N. Blytt	s.n.			O L-	97740
Loxospora	elatina	Norway,	Oslo fylke, Oslo, prope Christiana, 59.97258°N, 10.72237°E,		corticolous,	s.dat.	J.M. Norman	s.n.			O L-	97758
Loxospora	elatina	Norway,	Oslo fylke, Oslo, prope Christiana, 59.97258°N, 10.72237°E,			s.dat.	J.M. Norman	s.n.			O L-	97759
Loxospora	elatina	Norway,	Vestland, Voss, Kollenesåsen i Granvin, 60.5375 N, 6.7161 E,	På stammen,	on Pinius silvestris,	01 May 1927	J.J. Havaas	s.n.	Havaas, Lich. Exs. Norveg.	565 (pro parte)	O L-	97812 (pro parte)
Loxospora	elatina	Poland,	Równina Bielska, Białowieski National Park, forest section no. 399A,	Tilio-Carpinetum,	on ?Tilia cordata,	27.03.2001	M. Kukwa	165a			UGDA L-	38333
Loxospora	elatina	Poland,	Równina Bielska, Białowieski National Park, forest section no. 316D,	Tilio-Carpinetum,	on Tilia cordata,	27.03.2001	M. Kukwa	251			UGDA L-	37254
Loxospora	elatina	Poland,	Równina Bielska, ca. 3.5 km WNW of Białowieża Krzyże, forest section no. 448,	forest dominated by pine and spruce	on Picea abies,	29.03.2001	M. Kukwa	389			UGDA L-	37308
Loxospora	elatina	Poland,	Karkonosze Mts, Karpacz Wilcza Poręba, near the scientific station of University of Wrocław 'Storczyk', Łomniczka stream valley,	mixed forest,	on Fagus sylvatica,	04.12.2004	M. Kukwa	3739			UGDA L-	12082
Loxospora	elatina	Poland,	Tatry Zachodnie, Dolina Koryciska Wielkie valley, near Dolina Chochołowska valley,		on coniferous tree,	28.08.1957	T. Sulma	s.n.			UGDA L-	12764
Loxospora	elatina	Poland,	Tatry Zachodnie, Dolina Koryciska Wielkie valley, near Dolina Chochołowska valley,		on coniferous tree,	28.08.1957	T. Sulma	s.n.			UGDA L-	12765
Loxospora	elatina	Poland,	Tatry Zachodnie, Dolina Koryciska Wielkie valley, near Dolina Chochołowska valley,		on coniferous tree,	28.08.1957	T. Sulma	s.n.			UGDA L-	12766
Loxospora	elatina	Poland,	Tatry Zachodnie, Dolina Koryciska Wielkie valley, near Dolina Chochołowska valley,		on coniferous tree,	28.08.1957	T. Sulma	s.n.			UGDA L-	12767
Loxospora	elatina	Poland,	Wysoczyzna Żarnowiecka, Darżlubie village, near Darżlubskie Buki nature reserve,	beech forest,	on Fagus sylvatica,	09.09.1961	T. Sulma	s.n.			UGDA L-	14064
Loxospora	elatina	Poland,	Beskid Sądecki, Pasmo Radziejowej, Szczawnica town, by the road to Prehyba Mt., 49°26'N, 20°30'E,		on Abies alba,	21.09.1950	T. Sulma	s.n.			UGDA L-	14153
Loxospora	elatina	Poland,	Tatry Zachodnie, Hala Kondratowa,	edge of the forest,	on Picea abies,	07.08.1957	T. Sulma	s.n.			UGDA L-	15328
Loxospora	elatina	Poland,	Tatry Zachodnie Mts, Hala Kondratowa alp,		on bark of coniferous tree,	07.08.1957	T. Sulma	s.n.			UGDA L-	16508
Loxospora	elatina	Poland,	Tatry Zachodnie, Hala Kondratowa,	edge of the forest,	on Picea abies,	07.08.1957	T. Sulma	s.n.			UGDA L-	16811
Loxospora	elatina	Poland,	Mierzeja Wiślana, Mierzeja Wiślana Landscape Park, "Buki Mierzei Wiślanej" nature reserve, 54º21'50"N, 19º22'16"E,	beech forest with small patches of black alderforest around small ponds,	on Alnus glutinosa,	21 Apr. 2013	M. Kukwa	12086			UGDA L-	19254
Loxospora	elatina	Poland,	Równina Bielska, Białowieża Primeval Forest, Białowieski National Park, forest section no 256, plot A1 (numeration acc. to CRYPTO project, see Faliński & Mułenko 1997, Phytocenosis 9 (N.S.), Suppl. Cart. Geobot. 7),	Tilio-Carpinetum,	on Populus tremula,	May 2014	M. Kukwa	12617, A. Łubek			UGDA L-	20252
Loxospora	elatina	Poland,	Równina Bielska, Białowieża Primeval Forest, Białowieski National Park, forest section no 256, plot A2 (numeration acc. to CRYPTO project, see Faliński & Mułenko 1997, Phytocenosis 9 (N.S.), Suppl. Cart. Geobot. 7),	Tilio-Carpinetum,	on Tilia cordata,	May 2014	M. Kukwa	12655, A. Łubek			UGDA L-	20276
Loxospora	elatina	Poland,	Równina Bielska, Białowieża Primeval Forest, Białowieski National Park, forest section no 256, plot A3 (numeration acc. to CRYPTO project, see Faliński & Mułenko 1997, Phytocenosis 9 (N.S.), Suppl. Cart. Geobot. 7),	Tilio-Carpinetum,	on Tilia cordata,	May 2014	M. Kukwa	12733, A. Łubek			UGDA L-	20331
Loxospora	elatina	Poland,	Równina Bielska, Białowieża Primeval Forest, Białowieski National Park, forest section no 256, plot A4 (numeration acc. to CRYPTO project, see Faliński & Mułenko 1997, Phytocenosis 9 (N.S.), Suppl. Cart. Geobot. 7),	Tilio-Carpinetum,	on Tilia cordata,	May 2014	M. Kukwa	12756, A. Łubek			UGDA L-	20347
Loxospora	elatina	Poland,	Równina Bielska, Białowieża Primeval Forest, Białowieski National Park, forest section no 256, plot B2 (numeration acc. to CRYPTO project, see Faliński & Mułenko 1997, Phytocenosis 9 (N.S.), Suppl. Cart. Geobot. 7),	Tilio-Carpinetum,	on Tilia cordata,	May 2014	M. Kukwa	12837, A. Łubek			UGDA L-	20397
Loxospora	elatina	Poland,	Równina Bielska, Białowieża Primeval Forest, Białowieski National Park, forest section no 256, plot B5 (numeration acc. to CRYPTO project, see Faliński & Mułenko 1997, Phytocenosis 9 (N.S.), Suppl. Cart. Geobot. 7),	Pino-Quercetum,	on Corylus avellana,	May 2014	M. Kukwa	12986, A. Łubek			UGDA L-	20502
Loxospora	elatina	Poland,	Równina Bielska, Białowieża Primeval Forest, Białowieski National Park, forest section no 256, plot K01 (numeration acc. to CRYPTO project, see Faliński & Mułenko 1997, Phytocenosis 9 (N.S.), Suppl. Cart. Geobot. 7),	former Peucedano-Pinetum,	on Picea abies,	May 2014	M. Kukwa	13465, A. Łubek			UGDA L-	21036
Loxospora	elatina	Poland,	Równina Bielska, Białowieża Primeval Forest, Białowieski National Park, forest section no 256, plot K01 (numeration acc. to CRYPTO project, see Faliński & Mułenko 1997, Phytocenosis 9 (N.S.), Suppl. Cart. Geobot. 7),	former Peucedano-Pinetum,	on bark of log (Picea abies),	May 2014	M. Kukwa	13466, A. Łubek			UGDA L-	21037
Loxospora	elatina	Poland,	Równina Bielska, Białowieża Primeval Forest, Białowieski National Park, forest section no 256, plot K03 (numeration acc. to CRYPTO project, see Faliński & Mułenko 1997, Phytocenosis 9 (N.S.), Suppl. Cart. Geobot. 7),	former Peucedano-Pinetum,	on bark of log (Picea abies),	May 2014	M. Kukwa	13496, A. Łubek			UGDA L-	21059
Loxospora	elatina	Poland,	Równina Bielska, Białowieża Primeval Forest, Białowieski National Park, forest section no 256, plot H03 (numeration acc. to CRYPTO project, see Faliński & Mułenko 1997, Phytocenosis 9 (N.S.), Suppl. Cart. Geobot. 7),	former Peucedano-Pinetum,	on Pinus sylvestris,	May 2014	M. Kukwa	13569, A. Łubek			UGDA L-	21105
Loxospora	elatina	Poland,	Równina Bielska, Białowieża Primeval Forest, Białowieski National Park, forest section no 256, plot I01 (numeration acc. to CRYPTO project, see Faliński & Mułenko 1997, Phytocenosis 9 (N.S.), Suppl. Cart. Geobot. 7),	former Peucedano-Pinetum,	on bark of snag (Picea abies),	May 2014	M. Kukwa	13621, A. Łubek			UGDA L-	21137
Loxospora	elatina	Poland,	Równina Bielska, Białowieża Primeval Forest, Białowieski National Park, forest section no 256, plot L02 (numeration acc. to CRYPTO project, see Faliński & Mułenko 1997, Phytocenosis 9 (N.S.), Suppl. Cart. Geobot. 7),	former Peucedano-Pinetum,	on Picea abies,	May 2014	M. Kukwa	13751, A. Łubek			UGDA L-	21447
Loxospora	elatina	Poland,	Równina Bielska, Białowieża Primeval Forest, Białowieski National Park, forest section no 256, plot M09 (numeration acc. to CRYPTO project, see Faliński & Mułenko 1997, Phytocenosis 9 (N.S.), Suppl. Cart. Geobot. 7),	Carici elongatae-Alnetum,	on Alnus glutinosa,	Oct. 2014	M. Kukwa	14150, A. Łubek			UGDA L-	22037
Loxospora	elatina	Poland,	Równina Bielska, Białowieża Primeval Forest, Białowieski National Park, forest section no 256, plot M11 (numeration acc. to CRYPTO project, see Faliński & Mułenko 1997, Phytocenosis 9 (N.S.), Suppl. Cart. Geobot. 7),	Carici elongatae-Alnetum,	on Alnus glutinosa,	Oct. 2014	M. Kukwa	14174, A. Łubek			UGDA L-	22049
Loxospora	elatina	Poland,	Równina Bielska, Białowieża Primeval Forest, Białowieski National Park, forest section no 256, plot N05 (numeration acc. to CRYPTO project, see Faliński & Mułenko 1997, Phytocenosis 9 (N.S.), Suppl. Cart. Geobot. 7),	Circaeo-Alnetum,	on Alnus glutinosa,	Oct. 2014	M. Kukwa	14207, A. Łubek			UGDA L-	22074
Loxospora	elatina	Poland,	Równina Bielska, Białowieża Primeval Forest, Białowieski National Park, forest section no 256, plot N07 (numeration acc. to CRYPTO project, see Faliński & Mułenko 1997, Phytocenosis 9 (N.S.), Suppl. Cart. Geobot. 7),	Carici elongatae-Alnetum,	on Alnus glutinosa,	Oct. 2014	M. Kukwa	14391, A. Łubek			UGDA L-	22208
Loxospora	elatina	Poland,	Równina Bielska, Białowieża Primeval Forest, Białowieski National Park, forest section no 256, plot H05 (numeration acc. to CRYPTO project, see Faliński & Mułenko 1997, Phytocenosis 9 (N.S.), Suppl. Cart. Geobot. 7),	Peucedano-Pinetum,	on bark of snag (Populus tremula),	May 2015	M. Kukwa	15601, A. Łubek			UGDA L-	22290
Loxospora	elatina	Poland,	Równina Bielska, Białowieża Primeval Forest, Białowieski National Park, forest section no 256, plot E03 (numeration acc. to CRYPTO project, see Faliński & Mułenko 1997, Phytocenosis 9 (N.S.), Suppl. Cart. Geobot. 7),	Pino-Quercetum,	on Tilia cordata,	May 2015	M. Kukwa	15771, A. Łubek			UGDA L-	22331
Loxospora	elatina	Poland,	Równina Bielska, Białowieża Primeval Forest, Białowieski National Park, forest section no 256, plot E11 (numeration acc. to CRYPTO project, see Faliński & Mułenko 1997, Phytocenosis 9 (N.S.), Suppl. Cart. Geobot. 7),	Tilio-Carpinetum,	on Betula pendula,	15 Aug. 2015	M. Kukwa	17135c, A. Łubek			UGDA L-	22768
Loxospora	elatina	Poland,	Równina Bielska, Białowieża Primeval Forest, Białowieski National Park, forest section no 256, plot F11 (numeration acc. to CRYPTO project, see Faliński & Mułenko 1997, Phytocenosis 9 (N.S.), Suppl. Cart. Geobot. 7),	Tilio-Carpinetum,	on Tilia cordata,	16 Aug. 2015	M. Kukwa	17178, A. Łubek			UGDA L-	24735
Loxospora	elatina	Poland,	Równina Bielska, Białowieża Primeval Forest, Białowieski National Park, forest section no 256, plot F11 (numeration acc. to CRYPTO project, see Faliński & Mułenko 1997, Phytocenosis 9 (N.S.), Suppl. Cart. Geobot. 7),	Tilio-Carpinetum,	on Carpinus betulus,	16 Aug. 2015	M. Kukwa	17183, A. Łubek			UGDA L-	24740
Loxospora	elatina	Poland,	Równina Bielska, Białowieża Primeval Forest, Białowieski National Park, forest section no 256, plot D05 (numeration acc. to CRYPTO project, see Faliński & Mułenko 1997, Phytocenosis 9 (N.S.), Suppl. Cart. Geobot. 7),	Pino-Quercetum,	on Corylus avellana,	17 Aug. 2015	M. Kukwa	17231, A. Łubek			UGDA L-	22852
Loxospora	elatina	Poland,	Równina Bielska, Białowieża Primeval Forest, Białowieski National Park, forest section no 256, plot L05 (numeration acc. to CRYPTO project, see Faliński & Mułenko 1997, Phytocenosis 9 (N.S.), Suppl. Cart. Geobot. 7),	Circaeo-Alnetum,	on Alnus glutinosa,	25 Aug. 2015	M. Kukwa	17455, A. Łubek			UGDA L-	23201
Loxospora	elatina	Poland,	Równina Bielska, Białowieża Primeval Forest, W of Budy village, Hajnówka forest district, Krynoczka forest division, forest section no. 335D, 52°44'03"N, 23°42'59"E,	managed Tilio-Carpinetum (no logs)	on Carpinus betulus,	27 Aug. 2016	M. Kukwa	17787, A Łubek			UGDA L-	24839
Loxospora	elatina	Poland,	Równina Bielska, Białowieża Primeval Forest, W of Budy village, Hajnówka forest district, Krynoczka forest division, forest section no. 335D, 52°44'03"N, 23°42'59"E,	managed Tilio-Carpinetum (no logs)	on Betula pendula,	27 Aug. 2016	M. Kukwa	17888, A Łubek			UGDA L-	24940
Loxospora	elatina	Poland,	Beskid Sądecki, Pasmo Radziejowej, Szczawnica town, by Sewerynówka, by the road to Prehyba,	on the trunk located near stream,	on Abies alba,	31.08.1954	T. Sulma	s.n.			UGDA L-	29230
Loxospora	elatina	Poland,	Wybrzeże Słowińskie, Szklana Huta village near Choczewo village,	beech forest,	on Fagus sylvatica,	07.09.1957	T. Sulma	s.n.			UGDA L-	29444
Loxospora	elatina	Poland,	Chivchino-Grinyavskie Mts (in Polish: Czywczyńskie Mts), on the ridge of Albin Mt., alt. 1400 m,	spruce forest,	on Picea abies,	15.07.1935	T. Sulma	s.n.			UGDA L-	29997
Loxospora	elatina	Poland,	Gorce Mts, Gorczański National Park, below the top of Turbacz Mt.,	beech-spruce forest with fir,	on Picea abies,	22.08.1957	T. Sulma	s.n.			UGDA L-	30195
Loxospora	elatina	Poland,	Bory Tucholskie, by the road between Młynki and Lubichowo villages,	trees at the edge of pine forest,	on tree,	16.07.1970	T. Sulma	s.n.			UGDA L-	30809
Loxospora	elatina	Poland,	Wybrzeże Słowińskie, Słowiński National Park, 0.5 km W from Kluki village, S of road,		on Quercus robur,	30.04.1989	W. Fałtynowicz	s.n.			UGDA L-	34135
Loxospora	elatina	Poland,	Równina Augustowska, Puszcza Augustowska, Płaska forest inspectorate, forest section no. 30,	forest,	on Picea abies,	01.11.1958	K. Glanc	s.n.			UGDA L-	39078
Loxospora	elatina	Poland,	Wybrzeże Słowińskie, Nadmorski Landscape Park, N of Karwieńskie Błota village, 54°49'56.3"N 18°08'44.8"E,	mixed forest on the dune, close to the beach,	on Quercus sp.,	5 May 2014	A. Kowalewska	s.n.			UGDA L-	41875
Loxospora	elatina	Poland,	Wybrzeże Słowińskie, Szklana Huta village,	edge of the beech forest,	corticolous,	07.09.1957	T. Sulma	s.n.			UGDA L-	43904
Loxospora	elatina	Poland,	Tatra Mts, Hala Kondratowa, Polish Tourist and Sightseeing Society (orig. PTTK) shelter,	at the edge of the forest,	on Picea abies,	07.08.1957	T. Sulma	s.n.			UGDA L-	47665
Loxospora	elatina	Poland,	Równina Bielska, Białowieski National Park, forest section no. 340D-d,	Ribeso nigri-Alnetum,	on Betula pendula,	10.10.2018	R. Szymczyk	883			UGDA L-	47745
Loxospora	elatina	Poland,	Równina Bielska, Białowieski National Park, forest section no. 372A-f,	Tilio-Carpinetum typicum,	on Tilia cordata,	15.10.2018	R. Szymczyk	1076			UGDA L-	47746
Loxospora	elatina	Poland,	Równina Bielska, Białowieski National Park, forest section no. 222B-b,	Thelypteridi-Betuletum pubescentis,	on Alnus glutinosa,	17.10.2018	R. Szymczyk	1085			UGDA L-	47747
Loxospora	elatina	Poland,	Równina Bielska, Białowieski National Park, forest section no. 278D-g,	Vaccinio myrtilli-Pinetum,	on Alnus glutinosa,	15.10.2018	R. Szymczyk	1208			UGDA L-	47748
Loxospora	elatina	Poland,	Równina Bielska, Białowieski National Park, forest section no. 160A-d,	Piceo-Alnetum,	on Betula pendula,	06.11.2018	R. Szymczyk	1216			UGDA L-	47749
Loxospora	elatina	Poland,	Równina Bielska, Białowieski National Park, forest section no. 105A-i,	Betulo pubescentis-Piceetum,	on Alnus glutinosa,	24.10.2018	R. Szymczyk	1255			UGDA L-	47750
Loxospora	elatina	Poland,	Równina Bielska, Białowieski National Park, forest section no. 259B-b,	Ribeso nigri-Alnetum,	on Alnus glutinosa,	18.10.2018	R. Szymczyk	1295			UGDA L-	47751
Loxospora	elatina	Poland,	Równina Bielska, Browsk forest inspectorate, 'Lasy Naturalne Puszczy Białowieskiej" nature reserve, forest section no. 41C-f,	Tilio-Carpinetum circaeaetosum alpinae,	on Fraxinus excelsior,	22.10.2018	R. Szymczyk	1405			UGDA L-	47752
Loxospora	elatina	Poland,	Równina Bielska, Białowieża forest inspectorate, Stoczek forest district, 'Wysokie Bagno' nature reserve, forest section no. 477B-a,	Piceo-Alnetum,	on Alnus glutinosa,	09.10.2018	R. Szymczyk	1459(I)			UGDA L-	47753
Loxospora	elatina	Poland,	Równina Bielska, Białowieża forest inspectorate, Stoczek forest district, 'Wysokie Bagno' nature reserve, forest section no. 477B-a,	Piceo-Alnetum,	on Alnus glutinosa,	09.10.2018	R. Szymczyk	1459(II)			UGDA L-	47754
Loxospora	elatina	Poland,	Równina Bielska, Hajnówka forest inspectorate, Wilczy Jar forest district, 'Lasy Naturalne Puszczy Białowieskiej" nature reserve forest section no. 361A-b,	Tilio-Carpinetum circaeaetosum alpinae,	on Tilia cordata,	13.11.2018	R. Szymczyk	1464			UGDA L-	47755
Loxospora	elatina	Poland,	Bieszczady Zachodnie, Stuposiany forest inspectorate, Dźwiniacz forest district, forest section no. 65f, eleb. 800 m, 49.137222°N, 22.750278°E,	Carpathian beech forest,	on Fagus sylvatica,	10.09.2019	R. Szymczyk	s.n.			UGDA L-	47757
Loxospora	elatina	Poland,	Bieszczady Zachodnie, Stuposiany forest inspectorate, Dźwiniacz forest district, forest section no. 65f, eleb. 800 m, 49.137222°N, 22.750278°E,	Carpathian beech forest,	on Fagus sylvatica,	18.09.2012	R. Szymczyk	s.n.			UGDA L-	47758
Loxospora	elatina	Poland,	Bieszczady Zachodnie, Stuposiany forest inspectorate, Dźwiniacz forest district, forest section no. 65f, eleb. 800 m, 49.137222°N, 22.750278°E,	Carpathian beech forest,	on Fagus sylvatica,	18.09.2012	R. Szymczyk	s.n.			UGDA L-	47759
Loxospora	elatina	Poland,	Bieszczady Zachodnie, Stuposiany forest inspectorate, Dźwiniacz forest district, forest section no. 65f, eleb. 800 m, 49.137222°N, 22.750278°E,	Carpathian beech forest,	on Acer pseudoplatanus,	18.09.2012	R. Szymczyk	s.n.			UGDA L-	47760
Loxospora	elatina	Poland,	Bieszczady Zachodnie, Stuposiany forest inspectorate, Dźwiniacz forest district, forest section no. 65f, eleb. 800 m, 49.137222°N, 22.750278°E,	Carpathian beech forest,	on Fagus sylvatica,	18.09.2012	R. Szymczyk	s.n.			UGDA L-	47761
Loxospora	elatina	Poland,	Bieszczady Zachodnie, Stuposiany forest inspectorate, Dźwiniacz forest district, forest section no. 65f, eleb. 800 m, 49.137222°N, 22.750278°E,	Carpathian beech forest,	on Fagus sylvatica,	18.09.2012	R. Szymczyk	s.n.			UGDA L-	47762
Loxospora	elatina	Poland,	Pojezierze Ełckie, Puszcza Borecka forest, "Borki" nature reserve, forest section no. 15A,	Carpinion betuli,	on Betula sp.,	18.09.2012	R. Szymczyk	s.n.			UGDA L-	47763
Loxospora	elatina	Poland,	Beskid Sądecki, Pasmo Radziejowej, Szczawnica town, by the road to Prehyba,		corticolous,	21.08.1950	T. Sulma	s.n.			UGDA L-	49719
Loxospora	elatina	Poland,	Bruzda Podtatrzańska, Zakopane town,		on Abies alba,	10.08.1961	T. Sulma	s.n.			UGDA L-	49951
Loxospora	elatina	Poland,	Bruzda Podtatrzańska, Zakopane town,		on Abies alba,	10.08.1961	T. Sulma	s.n.			UGDA L-	49952
Loxospora	elatina	Poland,	Bruzda Podtatrzańska, Zakopane town,		on Abies alba,	10.08.1961	T. Sulma	s.n.			UGDA L-	49953
Loxospora	elatina	Poland,	Wysoczyzna Żarnowiecka, Darżlubie village,	beech forest,	on Fagus sylvatica,	09.09.1961	T. Sulma	s.n.			UGDA L-	49957
Loxospora	elatina	Poland,	Wysoczyzna Żarnowiecka, Darżlubie village,	beech forest,	on Fagus sylvatica,	09.09.1961	T. Sulma	s.n.			UGDA L-	49958
Loxospora	elatina	Poland,	Wysoczyzna Żarnowiecka, Darżlubie village,	beech forest,	on Fagus sylvatica,	09.09.1961	T. Sulma	s.n.			UGDA L-	49959
Loxospora	elatina	Poland,	Bruzda Podtatrzańska, Zakopane town,		on Abies alba,	10.08.1961	T. Sulma	s.n.			UGDA L-	49976
Loxospora	elatina	Poland,	Bruzda Podtatrzańska, Zakopane town,		on Abies alba,	10.08.1961	T. Sulma	s.n.			UGDA L-	49989
Loxospora	elatina	Poland,	Bruzda Podtatrzańska, Zakopane town,		on Abies alba,	10.08.1961	T. Sulma	s.n.			UGDA L-	49990
Loxospora	elatina	Poland,	Bruzda Podtatrzańska, Zakopane town,		on Abies alba,	10.08.1961	T. Sulma	s.n.			UGDA L-	49991
Loxospora	elatina	Poland,	Beskid Śląski, Dolina Dziechcinki valley, E slopes,	spruce-fir forest,	on Fagus sylvatica,	21.08.1956	T. Sulma	s.n.			UGDA L-	50047
Loxospora	elatina	Poland,	Równina Bielska, Białowieża Primeval Forest, Białowieski National Park, forest section no. 37/38,	Ribeso nigri-Alnetum,	on Alnus glutinosa,	5 Nov. 2018	R. Szymczyk	s.n.			UGDA L-	52071
Loxospora	elatina	Poland,	Równina Bielska, Białowieża Primeval Forest, Białowieski National Park, forest section no. 41,	Tilio-Carpinetum circaeaetosum alpinae	on Fraxinus excelsior,	22 Oct. 2018	R. Szymczyk	s.n.			UGDA L-	52078
Loxospora	elatina	Poland,	Równina Bielska, Białowieża Primeval Forest, Wysokie Bagno Nature reserve, forest section no. 477,	Piceo-Alnetum,	on Alnus glutinosa,	9 Oct. 2018	R. Szymczyk	s.n.			UGDA L-	52082
Loxospora	elatina	Poland,	Pojezierze Ełckie, Borecka forest, near Czerwony Dwór village, forest sq. 51,	ash-alder stream-side forest,	on Alnus glutinosa,	07.06.1996	A. Zalewska	s.n.			UGDA L-	60088
Loxospora	elatina	Poland,	Pojezierze Olsztyńskie, Wichrowo forest division, Kochanówka forest district, forest section 412m, 54°1'35.35"N, 20°29'40.04"E,	oak-linden-hornbeam forest,	on Betula pendula,	7.09.2011	R. Szymczyk	s.n.			UGDA L-	60089
Loxospora	elatina	Poland,	Pojezierze Olsztyńskie, Wichrowo forest division, Kochanówka forest district, forest section 509, 54°0'42.23"N, 20°31'43.03"E,	oak-linden-hornbeam forest,	on Tilia cordata,	6.09.2011	M. Kukwa	s.n.			UGDA L-	60090
Loxospora	elatina	Poland,	Pojezierze Olsztyńskie, Wichrowo forest division, Kochanówka forest district, forest section 509, 54°0'42.23"N, 20°31'43.03"E,	oak-linden-hornbeam forest,	on Tilia cordata,	6.09.2011	P. Zaniewski	s.n.			UGDA L-	60091
Loxospora	elatina	Poland,	Puszcza Knyszynska Lanscape Park, Budzisk Nature Reserve, forest area No. 1,	Aceri-Tilietum,	on Carpinus betulus,	11 July 1999	J. Motiejūnaitė,	s.n.			BILAS	5904
Loxospora	elatina	Russia,	Southwestern Russia, Caucasus Mts, Caucasian Biosphere Reserve, Guzeripl, primeval mixed forest (Abies, Fagus, Carpinus, Quercus, Rhododendron ponticum) on siliceous ridge 1 km SE of village, 43°59'12"N, 40°08'29"E, 940 m,		on bark of Abies nordmanniana,	07.06.2016	J. Malíček, Z. Palice, J. Vondrák, G. Urbanavichus	10208			herb. J. Malíček
Loxospora	elatina	Russia,	Southwestern Russia, Caucasus Mts, Caucasian Biosphere Reserve, Guzeripl, primeval mixed forest (Abies, Fagus, Carpinus, Quercus, Rhododendron ponticum) on siliceous ridge 1 km SE of village, 43°59'12"N, 40°08'29"E, 940 m,		on bark of Fagus orientalis,	07.06.2016	J. Malíček, Z. Palice, J. Vondrák, G. Urbanavichus	10337			herb. J. Malíček
Loxospora	elatina	Russia,	Southwestern Russia, Caucasus Mts, Caucasian Biosphere Reserve, Guzeripl, old-growth deciduous mixed forest (Quercus robur, Alnus, Acer campestre etc.) at right bank of Belaja River, 0.4 km WSW of margin of village, 43°59'20"N, 40°07'30"E, 700 m,		on dead trunk of Prunus avium,	8.-9.5.2016	J. Malíček, Z. Palice, J. Vondrák, G. Urbanavichus	10515			herb. J. Malíček
Loxospora	elatina	Russia,	Southwestern Russia, Caucasus Mts, Caucasian Biosphere Reserve, Guzeripl, old-growth deciduous mixed forest (Quercus robur, Alnus, Acer campestre etc.) at right bank of Belaja River, 0.4 km WSW of margin of village, 43°59'20"N, 40°07'30"E, 700 m,		on bark of Alnus glutinosa,	8.-9.5.2016	J. Malíček, Z. Palice, J. Vondrák, G. Urbanavichus	10615			herb. J. Malíček
Loxospora	elatina	Russia,	Southwestern Russia, Caucasus Mts, Caucasian Biosphere Reserve, Guzeripl, primeval shady beech forest in valley of small brook on W-facing slopes 0.8 km NE of village, 44°00'02"N, 40°08'38"E, 740 m,		on bark of Fagus orientalis,	15.06.2016	J. Malíček, Z. Palice, J. Vondrák, G. Urbanavichus	10961			herb. J. Malíček
Loxospora	elatina	Slovakia,	Belanské Tatry Mts, vicinity of Tatranská Kotlina,		on coniferous tree,	06.09.1957	T. Sulma	s.n.			UGDA L-	12760
Loxospora	elatina	Slovakia,	Belanské Tatry Mts, Dolina Siedmich prameňov valley, W of Tatranská Kotlina to tourist hut Plesniviec (alt. 1290 m),		on Picea abies,	19.08.1999	M. Kukwa	s.n.			UGDA L-	6338
Loxospora	elatina	Slovakia,	Belanské Tatry Mts, Dolina Siedmich prameňov valley, W of Tatranská Kotlina to tourist hut Plesniviec (alt. 1290 m),		on Picea abies,	19.08.1999	M. Kukwa	s.n.			UGDA L-	6339
Loxospora	elatina	Slovakia,	Belanské Tatry Mts, vicinity of Tatranská Kotlina,		on coniferous tree,	06.09.1957	T. Sulma	s.n.			UGDA L-	14294
Loxospora	elatina	Slovakia,	Belanské Tatry Mts, between mountain shelter 'Protiera' and Tatranská Kotlina village,		on Picea abies,	06.09.1958	T. Sulma	s.n.			UGDA L-	39172
Loxospora	elatina	Slovakia,	Northern Slovakia, Belianské Tatry Mts, Tatranská Javorina, natural spruce forest in valley of Meďodolský potok, 1.6 km SSW of Mt Havran, 49°14'04"N, 20°11'22"E, 1370 m,		on bark of Picea abies,	29.07.2014	J. Malíček, J. Starosta	9363			herb. J. Malíček
Loxospora	elatina	Sweden,	Nerike, Dylta,		corticolous,	s.dat.	P.J. Hellbom	s.n.			O L-	336829
Loxospora	elatina	Sweden,	Västergötland, Västergötland: Lerum, Aspenäs,		on Tilia sp.,	17 Sept. 1936	A.H. Magnusson	15570			O L-	336827
Loxospora	elatina	The Czech Republic,	Silesia, distr. Frýdek-Místek, Beskydy Protected Landscape Area, Horní Lomná, Mionší National Nature Reserve, old-growth beech forest on E-facing slope Mionší vrch (883 m), 49°32'21"N, 18°39'31"E, 860 m,		on bark of Acer pseudoplatanus,	09.09.2015	J. Malíček, J. Kocourková, J. Vondrák	8916			herb. J. Malíček
Loxospora	elatina	The Czech Republic,	Silesia, distr. Frýdek-Místek, Beskydy Protect. Landsc. Area, Horní Bečva, Bumbálka, Salajka National Nature Reserve, silver fir-beech old-growth forest, 49°24'07"N, 18°25'11"E, 730-740 m,		on bark of dead Fagus sylvatica,	08.09.2015	J. Malíček, J. Kocourková, J. Vondrák	8979			herb. J. Malíček
Loxospora	elatina	The Czech Republic,	Southern Bohemia, distr. Prachatice, Šumava Protected Landscape Area, Lenora, Kaplice, Zátoňská hora Nature Reserve, old-growth scree/mixed deciduous forest on S to SE-facing slopes of Mt Zátoňská hora, 48°56'32"N, 13°49'49"E, 900-1000 m,		on bark of Acer pseudoplatanus,	19-20.9.2018	J. Malíček, Z. Palice	12094			herb. J. Malíček
Loxospora	elatina	The Czech Republic,	Southern Bohemia, distr. Prachatice, Šumava Protected Landscape Area, Lenora, Velká Niva National Nature Reserve, boggy spruce-pine-birch forests in N part of reserve, c. 48°55'27"N, 13°49'38"E, 750 m,		on bark of fallen Betula pubescens,	08.11.2018	J. Malíček, C. Ivanovich, Z. Palice, T. Veselská	12155			herb. J. Malíček
Loxospora	elatina	The Czech Republic,	Southern Bohemia, Blanský les Protected Landscape Area, Brloh - Ptačí stěna Nature Reserve, old-growth silver fir-beech forest with stones and rocky outcrops in lower part of protected area, 48°54'06"N, 14°10'52"E, 750-810 m,		on Fagus sylvatica,	15.10.2021	J. Malíček	14726			herb. J. Malíček
Loxospora	elatina	U.S.A.,	Maine. Washington County: Town of Beals, Great Wass Island, Great Wass Island TNC Preserve, Loop Trail. - elev. 20-70 ft. - Lat. 44° 29' 01"N to 44° 28' 10"N, Long. 67°35' 00"W to 67°34' 22"W,	pine barrens over granite outcrops grading to maritime forest (Picea, Abies, Betula) and rocky exposed shoreline,	on Picea sp.,	07.06.2010	J. C. Lendemer	22637			UGDA L-	27540
Loxospora	elatina	U.S.A.,	Washington, Skagit Co., Cypress Island, along gravel road near the S shore of Secret Harbour, 48.54475°N, 122.686559°W (WGS 84), alt. 1-10 m,		on Alnus rubra,	5 Oct. 2018	T. Tønsberg	48177			BG L-	105759
Loxospora	elatina	U.S.A.,	Maine, Washington Co., Town of Jonesport, Roque Island, peninsula S of Squire Point, along road to Ice House and trail to mowed area near houses, Alt. 10 m. (33 ft.), 44.5836, -67.5344,	spruce forest,	on Picea sp.,	04.09.2014	R. C. Harris	60661			NY	1818725
Loxospora	elatina	U.S.A.,	Michigan, Cheboygan Co., Pigeon River Country State Forest, W of McMasters Creek, E of Osmun Rd., 7.5 mi S of MI-68, Alt. 249 m. (817 ft.), 45.2797, -84.4203,	Swamp forest dominated by Thuja and Abies with Betula, Acer and Picea,	on dead Abies sp.,	20.05.2015	J. C. Lendemer	45025			NY	2439450
Loxospora	elatina	U.S.A.,	Michigan, Mackinac Co., Hiawatha National Forest, Carp River W of Forest Service Road 3458, 1.3 mi N of jct with Forest Service Road 3124, Alt. 229 m. (751 ft.), 46.0736, -84.9619,	Mixed hardwood (Acer, Betula, Fraxinus, Populus) and conifer (Abies, Picea, Thuja) swamp with adjacent Pinus banksiana stands,	on Abies sp.,	22.05.2015	J. C. Lendemer	45334			NY	2439167
Loxospora	elatina	U.S.A.,	New York, Greene Co., Onteora Club, Tip Tops, vicinity of Onteora Mountain summit (“Parker Mountain” USGS), ~2 mi N of Tannersville, Alt. 853 m. (2799 ft.), 42.2228, -74.14,	Mature conifer (Tsuga, Picea, sparse Abies) – hardwood (Acer, Betula, Prunus, Quercus) forest with non-calcareous rock outcrops,	on large Tsuga base,	08.10.2017	J. C. Lendemer with A. Moroz & M. Wolf	52960			NY	3217196
Loxospora	elatina	U.S.A.,	North Carolina, Haywood Co., Great Smoky Mountains National Park, Little Ridge above Hurricane Creek, W-facing slopes above jct of Rough Fork Trail and Caldwell Fork Trail, Alt. 1219 m. (3999 ft.), 35.5869, -83.1425,	Dead hemlock (Tsuga) stand with mixed hardwoods (Acer saccharum, Betula lenta, Magnolia fraseri) and dense Rhododendron understory,	on Betula lenta,	26.10.2017	J. C. Lendemer	53286			NY	3218018
Loxospora	elatina	U.S.A.,	North Carolina, Macon Co., Nantahala National Forest, summit of Shortoff Mountain, Yellow Mountain Trail 1.7 mi NE of Cole Mountain Gap at CR1538/Buck Creek Rd., Alt. 1515 m. (4970 ft.), 35.1081, -83.18,	Ridge-top northern hardwood forest (Acer, Amelanchier, Prunus, Quercus) with ericaceous understory (Kalmia dominant),	on Prunus sp.,	14.03.2016	J. C. Lendemer	46493			NY	2795153
Loxospora	elatina	U.S.A.,	North Carolina, Graham Co., Nantahala National Forest, just S of Little Huckleberry Knob, ~1.5 mi N of Huckleberry Knob parking area on Cherohala Skyway/NC143, Alt. 1625 m. (5331 ft.), 35.3272, -83.9931,	Mature northern hardwood (large Betula alleghaniensis with Fagus, Acer, Amelanchier, Prunus) and Vaccinium understory,	on Acer sp.,	17.03.2016	J. C. Lendemer	46670			NY	2794974
Loxospora	elatina	U.S.A.,	North Carolina, Haywood Co., Pisgah National Forest, Shining Rock Wilderness, 0-0.3 mi E of Dog Loser Knob, Old Butt Knob Trail (T-332) 1 mi E of jct w/ Art Loeb Trail at summit of Shining Rock, Alt. 1656 m. (5433 ft.), 35.3692, -82.8481,	Stand of mature spruce (Picea) with Rhododendron understory surrounded by grass bald dominated by Prunus,	on Picea sp.,	07.06.2015	J. C. Lendemer with J. Allen	45450			NY	2440713
Loxospora	elatina	U.S.A.,	Tennessee, Sevier Co., Great Smoky Mountains National Park, S facing slope of Mingus Lead, Appalachian Trail 0.1 mi NW of jct w/ Road Prong Trail and Clingmans Dome Road, Alt. 1609 - 1622 m. (5279 - 5322 ft.), 35.61, -83.4467,	Mature spruce (Picea rubens) forest with mixed hardwoods (Betula alleghaniensis, Acer pensylvanicum),	on Picea sp.,	06.01.2016	J. C. Lendemer with K. Keepers & K. White	46283			NY	2606665
Loxospora	elatina	U.S.A.,	Tennessee, Sevier Co., Great Smoky Mountains National Park, Myrtle Point to summit of Mt. LeConte, Alt. 1991 m. (6532 ft.), 35.6532, -83.4317,	Boreal forest intermixed with exposed rocks (Anakeesta Formation) Abies fraseri, Picea rubens, Sorbus americana, Rhododendron catawbiense, Rhododendron minus, Leiophyllum buxifolium,	on Abies sp.,	28.09.2014	E. A. Tripp with J.C. Lendemer & J. Allen	5040			NY	2358356
Loxospora	elatina	U.S.A.,	Michigan, Isle Royale National Park (Keweenaw County): Hay Bay Swamp and along S side of river at end of Hay Bay,		on Picea sp.,	26 June 1958	C.M. Wetmore	2507			O L-	336840
Loxospora	elatina	U.S.A.,	Wisconsin, Town of Arbor Vitae, Northern Highland State Forest, Trout Lake Conifer Swamp State Natural Area, just north of County Hwy. M at east end of Perch Lake, 46.0087°N, 89.6543°W, elev. 466 m,	mixed conifer swamp,	on bark,	28 Apr. 2002	R.S. Egan	EL-15882			O L-	121898
Loxospora	elatina	Ukraine,	Eastern Carpathians, Gorgany, Limnycia (orig. Łomnica) valley,	at the edge of the forest,	on Abies alba,	02.08.1939	T. Sulma	s.n.			UGDA L-	40751
Loxospora	elatina	Ukraine,	Eastern Carpathians, Zheniec (orig. Żeniec), by Prut river, by Prut,	pine forest,	corticolous,	02.07.1934	T. Sulma	s.n.			UGDA L-	41296
Loxospora	elatina	Ukraine,	Eastern Carpathians, Zheniec (orig. Żeniec), by Prut river, by Prut,	pine forest,	corticolous,	02.07.1934	T. Sulma	s.n.			UGDA L-	41297
Loxospora	elatina	Ukraine,	Eastern Carpathians, Chivchino-Grinyavskie Mts (in Polish: Czywczyn Mts), SW slopes of Albin, alt. 1400m,	spruce forest,	corticolous,	15.07.1935	T. Sulma	s.n.			UGDA L-	43764
Loxospora	elatina	Ukraine,	Eastern Carpathians, Chivchino-Grinyavskie Mts (in Polish: Czywczyńskie Mts), NE slope of Hnatasia (in Polish Hnitessa) ridge,	spruce forest,	on Picea abies,	23.07.1934	T. Sulma	s.n.			UGDA L-	43992
Loxospora	elatina	Ukraine,	Eastern Carpathians, Gorgany, Preluka (version in Polish; on the label as Prełuki); on original label as in Chivchino-Grinyavskie Mts (in Polish: Góry Czywczyńskie), 1500 m,	las świerkowy,	na ?Picea abies,	26.07.1934	T. Sulma	s.n.			UGDA L-	9096
Loxospora	elatina	Ukraine,	Chivchino-Grinyavskie Mts (in Polish: Czywczyńskie Mts), Rotunduł, E slopes, alt. 1290 m,	beech forest with fir, sycamore and spruce,	on Fagus sylvatica,	28.07.1935	T. Sulma	s.n.			UGDA L-	31937
Loxospora	elatina	Ukraine,	Eastern Carpathians, Chivchino-Grinyavskie Mts (in Polish: Czywczyńskie Mts), Burkut,	beech-fir forest,	on Abies alba,	14.08.1934	T. Sulma	s.n.			UGDA L-	51924
Loxospora	elatina	Ukraine,	Southwestern Ukraine, Ivano-Frankivsk Region, Chornohora Mts, Vorokhta, managed spruce forests along Prut River 3 km SW of Zavoyelya settlement, 48°11'13"N, 24°34'11"E, 950 m,		on bark of Alnus incana,	26.06.2017	J. Malíček	10578			herb. J. Malíček
Loxospora	ochrophaea	Canada,	Prope Lac Tremblant et Lac Mercier,		corticolous,	s.dat.	C. C. Plitt	s.n.	Keissler, Krypt. Exs.	2864	O L-	336847
Loxospora	ochrophaea	Canada,	Prope Lac Tremblant et Lac Mercier,	in silvis,	corticolous,	s.dat.	C. C. Plitt	s.n.	Keissler, Krypt. Exs.	2864	O L-	336850
Loxospora	ochrophaea	U.S.A.,	Maine, Matinicus Island,		on bark of various coniferous trees,	01 Aug. 1909	G. K. Merrill	s.n.	Merrill, Lich. Exs. Ser. I	52	O L-	336845
Loxospora	ochrophaea	U.S.A.,	Maine, Matinicus Island,		On bark of various coniferous trees,	01 Aug. 1909	G. K. Merrill	s.n.	Merrill, Lich. Exs. Ser. I	52	O L-	336848
Loxospora	ochrophaea	U.S.A.,	Maine, Mt. Battie, Maine,		on bark,	22 Aug. 1909	C. C. Plitt	25			O L-	336844
Loxospora	ochrophaea	U.S.A.,	Massachusetts, Woods Hole, Massachusetts,		on bark,	Aug. 1894	B.M. Davis	s.n.			O L-	336842
